# Supplementary material for: Annotation of pituitary neuroendocrine tumors with genome-wide expression analysis
Source: Acta Neuropathol Commun. 2021 Nov 10;9:181. doi: 10.1186/s40478-021-01284-6 (PMC8579660; doi:10.1186/s40478-021-01284-6)
Supplement: Supplementary file 2 — Additional file 2. Supplementary tables 1-10 (S1-10). Table S1: Background PitNET cohort; Table S2: Antibodies used for IHC; Table S3: Expression levels (TPM) of all genes in all cases; Table S4: Expression levels of pituitary transcription factors and hormones accross all cases; Table S5: Differentially expressed genes between non-functioning (NF-PitNETs) and functioning PitNETs (F-PitNETs); Table S6: Genes with significant correlation to pituitary transcription factors and hormones; Table S7: Differentially expressed genes between TF classes of PitNETs; Table S8: Expression levels in TF classes of the 50 genes with highest expression levels in PitNETs; Table S9: Significantly correlated genes with tumor size; Table S10: Differentially expressed genes related to gender or invasiveness. [file 40478_2021_1284_MOESM2_ESM.xlsx]

## Sheet: Summary
Table_S1	Overview PitNET cohort
Table_S2	Antibodies used for IHC
Table_S3	RNAseq Data matrix (TPM)
Table_S4	Expression levels of TF and pituitary hormones
Table_S5	F-PitNET vs NF-PitNET differential analysis
Table_S6	Genes with significant correlation to pituitary transcription factors and hormones
Table_S7	Transcription factor differential analysis
Table_S8	Top 50 expressed genes
Table_S9	Significantly correlated genes with tumor size
Table_S10	Differentially expressed genes related to gender or invasiveness
	Abbreviations:
	PitNET - Pituitary neuroendocrine tumor
	IHC - Immunohistochemistry
	TPM - Transcript per million
	TF - Transcription factors
	F-PitNET - Functioning pituitary neuroendocrine tumor
	NF-PitNET - Non-functioning pituitary neuroendocrine tumor

## Sheet: Table_S1
Supplementary table 1. Background PitNET cohort
ID	Gender	Age at surgery	IHC-TF	IHC-Hormone	Phenotype	Width (mm)	Height (mm)	Depth (mm)	Volume (cm3)	Degree of invasiveness according to Knosp (*)	Invasive (1=yes, 0=no)
16	M	20	PIT1	PRL	HyperPRL	19	28	21	5.586	R1L1	0
15	F	22	PIT1	PRL	HyperPRL	11	11	14	0.847	R0L1	0
18	M	41	PIT1	PRL	HyperPRL	29	37	24	12.876	R1L1	0
3	M	56	PIT1	GH/PRL	Acromegaly	17	10	12	1.02	R0L0	0
1	M	36	PIT1	GH	Acromegaly	42	39	26	21.294	R3AL0	1
2	M	54	PIT1	GH	Acromegaly	14	9	11	0.693	R0L0	0
10	M	18	PIT1	GH/PRL	Acromegaly	39	32	27	16.848	R4L0	1
6	M	44	PIT1	GH/PRL	Acromegaly	14	15	17	1.785	R0L1	0
8	F	56	PIT1	GH/PRL	Acromegaly	37	38	27	18.981	R2L4	1
11	F	33	PIT1	GH	NF-PitNET	24	34	19	7.752	R2L1	0
13	M	49	PIT1	GH/PRL	Acromegaly	18	15	20	2.7	R0L2	0
14	F	64	PIT1	GH/PRL/TSH	HyperPRL	21	19	13	2.5935	R2L1	0
19	M	52	PIT1	TSH	HyperTSH	16	12	9	0.864	R2L0	0
7	F	70	PIT1	GH	Acromegaly	39	29	33	18.6615	R4L1	1
12	M	51	PIT1	negative	NF-PitNET	25	18	20	4.5	R2L1	0
4	M	23	PIT1	GH/PRL	Acromegaly	19	20	19	3.61	R0L0	0
5	F	37	PIT1	GH/PRL	Acromegaly	29	24	15	5.22	R4L2	1
9	M	82 (74)	PIT1	GH/PRL	Acromegaly	33	32	27	14.256	R4L1	1
17	M	72	PIT1	PRL	HyperPRL	25	30	24	9	R1L1	0
53	F	41 (36)	PIT1	FSH	HyperFSH	12	17	15	1.53	R0L0	0
50	M	54	PIT1/SF1	PRL/FSH	NF-PitNET	29	36	28	14.616	R1L1	0
51	F	74	PIT1/SF1/TPIT	GH/PRL/ACTH	Acromegaly	25	14	12	2.1	R0L4	1
37	M	67	SF1	LH/FSH	NF-PitNET	24	15	14	2.52	R2L1	0
41	M	69	SF1	FSH	NF-PitNET	22	17	17	3.179	R2L0	0
34	M	70 (68)	SF1	LH/FSH	NF-PitNET	19	23	16	3.496	R1L0	0
39	M	64	SF1	LH/FSH	NF-PitNET	20	28	21	5.88	R2L0	0
33	F	35	SF1	FSH	NF-PitNET	19	16	15	2.28	R0L0	0
42	M	54	SF1	FSH	NF-PitNET	28	24	20	6.72	R2L3A	1
36	F	70	SF1	negative	NF-PitNET	30	39	22	12.87	R2L2	0
44	M	56	SF1	LH/FSH	NF-PitNET	38	43	30	24.51	R2L2	0
35	M	77	SF1	negative	NF-PitNET	27	18	16	3.888	R3AL0	1
40	F	78	SF1	LH/FSH	NF-PitNET	28	24	19	6.384	R3L3A	1
46	M	39 (33)	SF1	negative	NF-PitNET	32	23	27	9.936	R1L1	0
38	M	79	SF1	FSH	NF-PitNET	26	33	24	10.296	R2L2	0
43	F	70	SF1	LH	NF-PitNET	24	28	22	7.392	R0L3A	1
45	F	70	SF1	negative	NF-PitNET	28	28	26	10.192	R0L3B	1
21	F	35 (29)	TPIT	ACTH	Cushing	2	1	2	0.002	R0L0	0
26	M	58 (55)	TPIT	ACTH	NF-PitNET	12	20	11	1.32	R0L0	0
23	F	19	TPIT	ACTH	Cushing	4	4	4	0.032	R0L0	0
30	M	31	TPIT	ACTH	NF-PitNET	23	27	26	8.073	R0L2	0
22	F	58	TPIT	ACTH	Cushing	13	12	16	1.248	R0L3A	1
24	F	50	TPIT	ACTH	NF-PitNET	26	38	21	10.374	R2L2	0
27	F	43	TPIT	ACTH	NF-PitNET	24	27	24	7.776	R2L0	0
29	M	57	TPIT	ACTH	NF-PitNET	23	15	25	4.3125	R0L0	0
31	F	68	TPIT	negative	NF-PitNET	46	40	40	36.8	R0L4	1
25	F	34	TPIT	ACTH	NF-PitNET	15	17	13	1.6575	R0L0	0
28	M	37 (36)	TPIT	ACTH	NF-PitNET	30	34	25	12.75	R4L1	1
48	F	36	TPIT	negative	NF-PitNET	28	18	15	3.78	R0L3A	1
32	M	54	TPIT	negative	NF-PitNET	25	22	17	4.675	R0L2	0
47	M	69	negative	negative	NF-PitNET	21	24	13	3.276	R2L0	0
49	M	71	negative	negative	NF-PitNET	35	43	41	30.8525	R4L3B	1
		( ) age at the first surgery if another specimen was used								*: Right (R) and left (L) parasellar extension (0-4) according to revised Knosp

## Sheet: Table_S2
Supplementary table 2. Antibodies used for IHC
Diagnostic panel
Protein target	Primary antibody	Dilution	Provider
PIT1	NBP1-92273	1/800	Novus Biologicals LLC, Centennial, Colorado, USA
SF1	ab217317	1/200	Abcam PLC, Cambridge, UK
TPIT	AMAb91409	1/800	Atlas Antibodies AB, Bromma, Sweden
GH	A0570	1/3000	DAKO, Glostrup, Denmark
PRL	A0569	1/600	DAKO, Glostrup, Denmark
TSH	NCL-TSH	1/200	Novocastra,
FSH	M3504	1/300	DAKO, Glostrup, Denmark
LH	M3502	1/400	DAKO, Glostrup, Denmark
ACTH	M3501	1/6000	DAKO, Glostrup, Denmark
Novel PitNET targets
Protein target	Primary antibody	Dilution	Provider
FKBP10	HPA057021	1/1000	Atlas Antibodies AB, Bromma, Sweden
IGSF1	HPA035582	1/150	Atlas Antibodies AB, Bromma, Sweden
IDH1	HPA035248	1/250	Atlas Antibodies AB, Bromma, Sweden
IKBIP	HPA038677	1/800	Atlas Antibodies AB, Bromma, Sweden
ACSL1	HPA011964	1/250	Atlas Antibodies AB, Bromma, Sweden

## Sheet: Table_S3
Supplementary table 3. Expression levels (TPM) of all genes in all cases.
ensg_id	Gene	1	2	3	4	5	6	7	8	9	10	11	12	13	14	15	16	17	18	19	21	22	23	24	25	26	27	28	29	30	31	32	33	34	35	36	37	38	39	40	41	42	43	44	45	46	47	48	49
ENSG00000000003	TSPAN6	131.699	110.284	95.0645	14.5207	19.4875	37.4838	24.0527	19.8642	43.2892	37.9691	24.1617	13.2888	26.1859	38.4982	33.6027	26.9336	8.79203	13.7401	72.6579	53.9624	96.4869	53.2902	110.456	38.7114	17.6741	35.5674	27.5294	93.9532	28.6122	64.2023	65.9915	45.4525	10.0682	49.4532	41.536	27.9983	33.8151	38.4876	32.8524	18.6936	17.5879	29.2217	42.7417	30.1997	34.1179	26.5849	4.15643	40.8724
ENSG00000000005	TNMD	0.033734	0	0.0398148	0	0.0270534	0	0	0	0	0.0500031	0.0210445	0	0	0.421006	0	0	0	0	0	0.0886775	0.605046	0	0.140495	0.238224	0.0200366	0	0	0.027272	0.0221514	0	0.105426	0	0	0	0	0	0	0	0	0	0	0.0230182	0	0.0246573	0	0.063119	0	0
ENSG00000000419	DPM1	57.3443	36.7379	45.0002	57.3536	50.8765	31.7245	46.2925	43.1313	37.63	47.5143	51.5633	42.8585	42.9432	52.8281	37.772	37.0064	39.7554	36.8173	36.2244	30.4346	40.686	59.7828	43.7452	51.173	58.6397	70.1335	47.8412	64.4779	51.2715	70.7477	52.9323	45.1337	36.2224	50.1165	45.209	51.1147	49.5661	44.0705	43.2384	41.4883	43.5535	38.0045	50.3479	65.6169	47.3166	50.2015	39.2439	45.0863
ENSG00000000457	SCYL3	7.30788	5.56742	4.45413	9.02599	7.29831	4.87724	7.44342	5.95085	3.73979	6.18244	8.68813	7.63356	3.83111	7.15934	8.49366	9.26905	10.8845	5.87174	6.463	5.55045	5.79875	9.58861	4.60267	4.86531	6.54732	4.13072	7.84138	2.19597	7.80505	4.04865	3.31449	3.21876	4.90532	4.80131	4.53249	3.88505	4.44571	7.45244	4.73199	5.52854	5.7684	3.96021	3.20464	4.68176	4.67904	9.3328	5.38592	4.96826
ENSG00000000460	C1orf112	4.66736	3.37512	2.20094	3.26733	2.69337	1.57259	4.01248	2.68633	3.78066	2.66532	2.57174	4.51764	3.09984	3.34598	3.72928	4.04328	4.21938	4.35463	2.59074	2.37552	3.72475	4.42351	3.99673	2.87592	2.33451	4.80354	2.81666	4.24054	2.9234	5.28638	4.0815	2.8626	3.6656	3.59251	2.42587	2.10865	3.21177	5.24362	4.76522	4.11517	3.95922	3.66365	3.31759	3.65015	3.51765	3.76208	2.78414	2.59901
ENSG00000000938	FGR	1.29352	1.22475	1.70827	1.05174	3.50257	3.88187	1.52252	4.64769	3.80385	3.04706	2.42963	0.860695	3.63785	1.33662	2.56079	1.50326	8.0815	4.78195	1.80935	2.98659	2.90182	0.628889	1.49254	0.730969	0.512628	0.991868	3.10023	1.50481	2.22571	1.01286	1.97612	3.00173	1.26751	1.06564	0.446637	0.622193	1.76667	0.543801	0.650686	0.276229	1.70033	2.34111	2.0102	1.08478	4.37449	0.989883	0.947519	0.520761
ENSG00000000971	CFH	5.77412	9.40493	16.6424	5.77092	5.47831	13.1803	4.01489	13.1087	4.53479	17.1364	4.27492	5.95178	15.441	12.3305	12.3261	10.1799	7.70788	57.9308	7.79077	32.9037	8.36354	3.08717	2.82073	32.6176	3.72839	4.10015	25.6757	3.28212	17.1399	3.91081	7.25224	10.114	4.41804	1.52629	2.50104	2.12192	14.6704	3.67983	2.62079	4.17273	9.265	17.8004	4.66639	2.87088	9.01948	1.62488	7.29631	2.64136
ENSG00000001036	FUCA2	2.58071	2.58001	3.3804	1.74482	2.22895	1.02492	2.32759	2.80727	4.87894	2.62721	1.35685	2.09831	1.21817	5.44054	0.418332	0.479966	0.561268	1.08703	0.870566	1.00681	1.54577	1.71419	1.3542	1.22975	2.56759	1.65299	1.30227	1.71397	1.31344	0.597195	1.59848	1.20048	0.441981	1.11024	0.766302	0.56493	1.21798	1.04793	0.747114	2.00205	0.422019	1.37466	1.99463	1.80808	0.295059	0.739709	0.0489354	0.802699
ENSG00000001084	GCLC	27.447	18.4164	18.0316	19.288	27.6089	29.7739	17.1708	20.1152	9.95212	21.2328	19.2061	14.1404	10.5299	11.8182	19.7989	22.9449	39.3721	26.3424	17.2153	23.3103	31.2202	38.2164	43.896	49.3284	69.0998	19.2819	59.7833	19.3331	86.7179	22.642	58.1486	26.9774	62.1691	33.6362	29.6201	54.8697	31.5031	78.245	53.0657	76.8794	46.0471	33.5594	34.0952	31.1026	37.491	92.7773	54.515	60.0316
ENSG00000001167	NFYA	2.15291	4.45667	3.47836	1.22497	0.854159	1.9481	0.153908	0.863418	1.67685	1.62255	1.09549	1.2678	0.828302	2.51999	5.24254	3.05209	2.32722	5.73339	2.42084	3.85131	1.10301	3.45763	3.41097	3.54997	3.07904	3.79294	1.74042	2.55605	3.43997	1.55492	6.57817	1.96634	4.23408	2.03776	2.32889	3.29362	3.24154	4.51391	3.61109	3.89578	4.64537	4.16971	2.0423	3.90528	2.75894	5.34671	3.336	2.60441
ENSG00000001460	STPG1	6.56681	9.21225	12.7256	5.34084	6.07979	9.97611	8.42081	3.92414	9.54521	14.7137	1.24505	10.0281	6.35568	6.11468	4.56176	9.50849	7.04208	6.54901	10.6812	10.4709	5.39507	12.6541	10.5913	11.1548	13.7574	7.38383	7.94629	7.88584	12.079	9.59374	3.74905	12.9628	12.0041	9.58443	13.249	7.15983	8.71753	13.5374	13.3256	4.90941	10.4316	16.7213	8.85043	11.3552	13.9492	12.6773	10.4162	11.2703
ENSG00000001461	NIPAL3	9.88351	12.7795	12.3624	13.5328	14.7327	14.2142	11.9119	11.4091	11.5155	13.3802	8.41171	11.6712	13.3994	9.27955	8.54617	16.1095	14.9168	7.71494	14.8799	12.8167	14.6427	16.6517	13.6333	13.4876	12.7868	8.38297	11.115	11.3495	10.6831	13.7139	8.45662	14.4337	14.6573	11.7458	13.2733	13.1827	16.3721	15.9109	13.9982	18.7038	16.8463	12.0827	16.5027	15.2898	16.4105	15.5458	14.7722	14.8308
ENSG00000001497	LAS1L	20.8996	20.2584	17.1186	23.0863	29.6057	21.6133	20.7719	31.0521	25.9582	18.23	39.3315	19.6987	15.6026	17.141	18.2891	19.1524	27.8858	23.8968	17.5579	22.754	52.0095	33.8297	30.9884	29.2873	28.5494	45.8485	25.7617	24.3593	30.6661	29.5259	57.5085	27.8935	33.4882	38.4681	38.0138	38.3895	31.3756	39.7945	30.3378	32.1142	33.5744	28.2115	30.7337	73.0139	27.3027	33.4987	43.5872	28.6578
ENSG00000001561	ENPP4	33.1272	29.8807	28.2763	33.1436	35.7927	18.3903	33.0091	22.5378	25.0261	20.805	48.2352	34.4541	49.4134	34.57	15.8992	21.4405	22.5166	16.707	30.6064	15.2903	36.8819	27.7184	28.104	17.8575	31.7522	28.5063	34.4504	34.8529	45.4463	24.1227	28.8845	22.0288	15.3452	16.8828	21.8128	22.8304	22.4933	22.5247	13.8311	15.4991	16.0197	17.2742	32.848	30.9498	25.822	35.2963	17.3362	15.0245
ENSG00000001617	SEMA3F	2.81987	2.53239	7.41601	2.99035	9.84937	5.55165	7.01251	11.372	4.06513	5.29751	11.987	2.74848	2.06547	3.34901	3.57346	4.861	3.34445	2.64251	3.42708	7.79719	1.70418	0.497551	4.9901	14.7011	5.11789	2.17829	20.348	1.40232	9.84542	0.87236	5.8876	3.20496	3.13635	5.1988	1.89805	2.63099	5.55744	0.642433	9.49283	3.03841	4.00991	5.44905	2.63776	6.06673	6.54405	15.3053	13.5793	4.60859
ENSG00000001626	CFTR	0.165632	0	1.10372	0.430902	0	0.253777	0.0241293	0.349961	1.64729	0.285001	1.58017	0.543699	1.72472	0.00873262	1.88049	2.70672	1.33902	0.00501518	2.43083	0.970019	0.226483	0	0.0638527	1.08995	0.005521	1.36059	4.92329	3.02352	0.963867	0.613556	1.18595	0.347163	1.05619	0.0813371	1.56019	3.03068	1.78347	2.23255	0.675652	0.780256	0.64279	0.355048	0.103739	0.250872	1.99534	1.76999	0.441823	1.88314
ENSG00000001629	ANKIB1	27.5954	19.8513	17.7754	24.9791	24.8663	17.4254	21.1403	19.2679	10.063	22.7577	23.174	21.6402	25.8365	22.0164	18.4304	30.2255	39.867	18.0159	31.9417	15.5112	18.5645	32.2888	15.3111	17.4502	21.1902	23.1348	22.7651	27.7512	29.9587	21.5205	20.4655	19.4014	18.177	26.3139	15.8941	18.4126	18.4097	28.5553	18.564	17.6229	22.0806	19.1089	21.852	28.8381	18.4761	31.0194	11.2981	20.4039
ENSG00000001630	CYP51A1	11.851	13.0089	16.4674	15.5998	19.3816	13.5719	9.59974	16.3086	6.53209	12.5662	15.0284	22.2515	10.5221	9.16297	13.1319	12.1089	16.714	10.2205	16.941	12.6555	18.6724	14.7619	12.8734	10.0667	5.62931	10.5658	2.0594	8.32131	8.67558	4.26537	13.901	6.70848	10.1827	3.23165	6.10563	10.6962	10.1462	18.6514	10.2829	16.0283	10.8111	12.0937	7.50044	6.84807	2.81308	6.54549	7.99082	10.5409
ENSG00000001631	KRIT1	59.4533	42.8542	43.1111	57.1983	83.1923	41.9535	61.8172	47.7836	28.9011	55.2975	56.9204	55.2874	83.0657	49.214	57.0815	69.756	47.8538	52.5801	70.2785	37.0705	42.5673	44.2153	46.5681	42.8213	40.4308	57.8071	45.1848	74.5192	43.1605	58.3784	31.4887	42.1234	42.8483	46.8792	36.71	41.0769	38.0098	49.4874	43.5954	41.1487	37.8193	35.5988	48.8632	38.2538	46.7623	42.797	24.908	47.6445
ENSG00000002016	RAD52	18.3487	16.5641	7.97691	13.6529	19.7635	15.3644	15.2248	21.3543	23.6407	19.1238	20.5794	13.7781	7.082	11.4705	28.5015	18.2024	26.1737	28.3467	16.1312	17.2029	23.957	42.5485	25.2343	17.4534	16.9376	17.5173	23.3896	27.0167	23.4923	33.0418	12.7865	22.1308	38.6123	23.8984	19.2045	14.9671	17.3709	31.9767	16.8163	19.211	23.3162	14.4971	16.4528	12.059	16.8781	21.7233	19.3412	17.0547
ENSG00000002330	BAD	4.69607	11.2001	12.2037	4.55494	5.35514	17.4428	12.4167	4.06711	31.2089	5.72342	11.5275	12.8669	17.4987	12.6985	8.85126	8.17678	7.68253	8.87154	10.7773	18.4833	7.94298	15.2518	17.0239	23.1846	38.1584	24.8463	17.0813	10.8028	22.8477	15.146	17.1779	26.288	30.4138	19.3978	50.6377	28.794	19.3043	10.6779	27.5667	26.6576	47.8701	41.5263	23.6837	30.6357	19.4661	38.7248	24.2869	31.1111
ENSG00000002549	LAP3	30.7283	26.1277	48.5982	31.3638	25.4064	49.4874	22.1177	31.8445	24.0075	23.9894	36.1568	25.1788	30.143	38.0719	29.6993	30.4573	48.9929	31.3237	41.674	48.9347	25.9529	22.2847	19.0699	29.4015	32.3186	17.3236	40.8678	32.8984	40.7029	22.7903	36.9526	22.9608	18.7137	14.0775	21.5175	25.8434	30.044	20.9089	24.209	21.21	22.1326	29.9063	23.3791	20.0949	25.9977	37.9142	19.3147	20.5048
ENSG00000002586	CD99	93.9885	166.65	174.631	424.893	77.5033	343.012	88.3359	168.993	394.467	258.431	166.125	189.977	407.936	130.302	54.505	83.413	251.919	132.484	228.978	101.336	95.8835	10.4218	134.296	45.2575	5.59191	100.744	30.596	117.731	28.2758	148.626	74.2987	60.6108	29.7194	26.6951	32.5572	35.1172	69.0613	9.31739	101.307	55.0296	29.2617	76.8042	24.7346	78.3247	84.9703	4.7539	99.0059	38.9219
ENSG00000002587	HS3ST1	0.182704	0.234686	0.590042	1.78122	2.43627	2.56607	0.245639	0.362274	0.321294	0.292466	0.248452	0.0670468	0.353771	1.98929	4.86736	0.798701	0.589371	1.48908	0.353453	1.41393	0.952985	0.0830964	3.26141	0.116218	0.0116082	0.569315	0.252039	0.0709312	0.261915	0.0282851	3.15048	0.196507	0.226569	0.261615	0.178642	0.0592952	0.255158	0.0492506	0.456603	0.0905442	0.151058	0.284315	0.110127	0.0249116	0.158155	0.0333131	0.27221	0.028493
ENSG00000002726	AOC1	0	0	0	0.0607328	0.0282194	0.0651668	0.192767	0	0.019941	0.143185	0.0647699	0.0501305	0.0590759	0	0.0373059	0.0824568	0.0488149	0.00929014	0	0.135531	0.075066	0	0	0.0250173	0.0302997	0.0221281	0	0	0.0343156	0	0.0327161	0.0356826	0	0	0	0	0	0	0.0203317	0	0.0263371	0.0354278	0.0400428	0	0	0.0194359	0	0.0290188
ENSG00000002745	WNT16	0	0	0	0.0302212	0	0.0373101	0	0.0901374	0	0.0277287	0.0242178	0	0.0934346	0.104753	1.14912	0.151535	0.0549236	0.0618934	0	0.357713	0	0.00741587	0.0391853	0.242729	0	9.555	0.492173	5.8154	0.0337334	77.9051	0.00803826	0.0386206	0	0.039841	0	0.0302706	0.0268433	0	0	0	0	0	0.0288798	0	0.0503684	0.0232981	0.400987	0
ENSG00000002746	HECW1	0	0.10319	0.125812	0.287786	8.11513	0.0567287	5.14953	4.76361	13.5521	0.636556	0.164353	3.54093	0.0389292	0.0968927	0.0233312	0.124599	0.346232	0.0440598	1.85118	0.0285808	3.95857	0.00698715	0.174999	0.094401	0.16302	0.0105321	0.0232741	0.313037	0.0149475	0.00679919	1.30375	0.00458108	0.0131589	0.268349	0.0116905	0.00664824	0.00847722	0.0122129	0.013496	0.0914304	0	0	0.00327755	0.0209557	0.0053262	0.0152853	0.0044242	0.0212116
ENSG00000002822	MAD1L1	5.69346	12.8186	13.4935	4.75456	4.99912	16.3812	9.34148	8.02119	19.3576	4.09925	4.66779	7.62779	11.1155	7.41504	8.49199	17.7856	4.75176	10.1507	6.63952	7.23061	4.20722	4.45974	7.20337	5.27209	6.11706	5.9771	5.00838	6.95821	2.42233	5.63026	2.28278	4.28347	7.68026	10.6033	7.34124	6.24353	3.32425	5.69147	7.11722	5.58198	12.2223	8.97309	7.99313	6.40735	3.88037	8.20917	4.87719	5.20649
ENSG00000002834	LASP1	1.76174	3.18989	3.24306	2.37274	2.44614	1.33065	8.7038	1.90919	4.95128	1.66763	3.1606	6.75592	6.2081	9.58278	3.39569	1.17546	1.67925	1.38745	1.91571	5.20674	1.63073	0.906724	4.35902	1.71533	1.60068	2.83527	4.45424	1.21878	1.18701	1.52605	1.91623	4.34437	9.07266	3.44321	3.34182	2.39304	3.19664	3.03399	3.95372	2.02384	0.850161	4.91237	2.01536	2.14203	5.53451	2.68163	2.78507	3.34754
ENSG00000002919	SNX11	18.8329	15.1552	17.5487	14.3782	22.727	17.9886	14.8034	16.2732	12.7418	14.1143	15.2084	11.3177	11.8619	9.96219	15.8959	16.0532	30.3906	23.0854	10.229	13.9964	15.789	19.5867	15.665	16.4203	17.7021	20.402	15.3719	21.9865	16.6128	15.2019	9.37124	13.7648	12.4341	13.0176	14.6586	14.1981	15.0443	21.0735	14.3794	17.2126	15.4344	14.2258	18.1945	15.3883	20.6442	15.5462	11.6899	11.3346
ENSG00000002933	TMEM176A	7.04436	4.54601	5.17245	131.929	16.7624	5.94793	3.19217	20.1253	0.895186	2.55827	2.40005	1.68162	3.18534	2.10855	46.5569	10.5834	3.14933	17.3356	1.60469	9.91526	32.9712	2.39269	25.3406	3.91596	28.1477	2.17143	9.21079	1.02015	32.8079	2.43306	43.1152	2.96087	1.23447	1.85049	1.10206	1.9377	3.04643	0.938608	11.6027	2.15732	2.39234	14.6214	1.75577	2.14629	9.63323	35.7843	40.5752	1.01036
ENSG00000003056	M6PR	109.649	104.298	90.04	105.345	114.713	83.202	111.786	110.458	64.7923	91.4518	170.795	123.801	133.753	126.797	100.478	80.4796	157.3	104.613	160.42	96.4794	96.9651	125.311	75.8159	99.185	90.8658	115.764	92.7975	129.883	88.9786	171.966	91.4734	137.24	150.867	109.741	113.505	152.126	132.726	144.536	107.21	161.39	108.829	114.558	136.95	130.642	125.619	67.1021	75.6656	121.584
ENSG00000003096	KLHL13	2.11384	4.28193	4.23556	7.2823	6.45218	5.80841	8.21801	5.65538	4.04774	6.33127	13.5952	14.476	27.6927	38.3074	7.82904	6.31495	15.0461	3.2295	3.27479	4.23332	12.0612	5.91753	8.21189	3.68579	6.50419	5.04249	2.29693	3.48675	0.498143	1.6447	17.5919	1.67297	0.273576	1.03833	5.16921	6.28907	3.16849	0.788047	0.646318	6.14738	0.296913	0.89934	6.61165	10.855	0.930125	0.0573531	3.96586	5.20357
ENSG00000003137	CYP26B1	7.23385	14.7322	27.3313	0.0116178	1.0534	1.19642	1.11339	3.76238	0.66554	12.6646	1.3584	0.0747967	1.76091	15.511	8.93221	2.274	6.124	2.86164	3.02041	5.41034	1.46749	1.16212	0.343749	4.15594	0.744797	2.52581	18.8332	0.603192	0.669406	1.17644	0.321409	3.43091	0.526648	8.9333	1.61472	0.121427	0.0619759	0.435664	0.127582	1.78611	0.680623	0.507335	0.158768	0.0778825	0.0841192	0.0124173	0.313781	1.09046
ENSG00000003147	ICA1	58.4839	43.3126	36.7478	23.1	15.3952	30.8105	20.4694	13.8342	73.4664	59.0786	21.7907	20.9809	93.6741	33.8303	64.6545	49.1946	56.8996	39.3399	74.0479	32.3272	49.0809	36.0762	24.2632	27.0997	48.989	39.0039	24.834	49.8398	30.1257	41.9707	12.754	32.3115	46.0774	25.6734	34.921	40.1817	34.2179	74.5158	30.4444	37.8989	47.537	34.0576	48.1672	20.947	29.1823	45.38	40.6381	32.4048
ENSG00000003249	DBNDD1	0.241153	0.153685	0.228645	0.918332	0.16026	0.121207	0.249134	0.364485	0.164594	0.347594	0.0835303	0.220883	0.433327	12.6673	2.11705	0.547257	0.309407	0.648567	0.282978	0.304046	1.15273	0.136921	7.51817	0.29157	0.407226	0.844102	0.573525	1.1906	0.612658	1.73865	0.33694	8.05907	1.52411	0.320394	1.82447	0.217114	3.7402	0.745609	1.36113	0.109984	0.493251	1.77122	1.22908	1.42204	1.80207	0.42818	3.89532	0.0673069
ENSG00000003393	ALS2	17.7701	9.41339	8.30606	13.3342	20.3202	4.76502	11.3482	11.8643	4.69758	15.5444	6.27266	9.87716	10.6544	8.35175	8.13608	11.2142	19.8379	8.53046	9.03991	4.85475	9.49733	5.80369	5.36854	4.48383	3.52759	4.05915	5.09487	8.00401	5.45953	3.52826	4.9883	4.7688	8.37164	5.33841	7.13885	7.22663	7.06143	11.8184	5.07963	5.17621	6.44045	6.45294	7.68394	5.86505	5.86432	8.25731	5.47171	8.3713
ENSG00000003400	CASP10	1.24455	0.477825	1.26116	0.208181	0.396923	1.30592	0.166373	1.69987	0.134184	0.789404	0.935554	0.764242	0.914663	2.23143	1.06387	0.298924	0.641519	1.7291	0.511844	0.806863	1.00502	0.211835	0.240399	0.583865	0.520857	0.304736	0.966122	0.587227	0.894886	0.74547	1.9328	0.577437	1.335	0.786047	0.473857	0.186074	1.71337	0.52764	0.491885	0.263923	0.764336	1.65537	1.19054	0.359939	0.847534	0	0.585687	0.285507
ENSG00000003402	CFLAR	33.6501	22.6659	21.0478	35.9974	32.4609	29.0988	23.2738	35.9637	9.54028	30.9943	15.2946	21.4553	22.6542	21.2438	30.2236	20.0524	27.2399	23.8054	21.1886	40.2483	21.339	16.9794	22.3393	26.9579	14.8972	19.547	29.439	17.9502	17.617	14.1654	20.7861	18.5833	16.4438	15.9912	14.557	11.8607	22.2241	14.7988	16.0965	14.2292	16.0597	22.9392	17.2982	11.5195	18.9555	19.9099	19.6193	15.1339
ENSG00000003436	TFPI	2.5688	3.23492	8.753	2.96617	0.867413	4.38354	3.0557	5.18019	4.56412	7.61181	6.07483	2.08247	6.17559	6.71203	12.2912	6.62186	9.62444	11.8925	3.68314	11.3417	4.69485	2.32429	4.42298	7.97001	2.01473	2.82215	5.90499	1.88012	7.6818	1.89868	3.71131	3.08083	2.33039	4.08861	1.16303	1.16668	7.83429	1.7237	2.19868	2.84933	4.01402	8.34243	1.61291	1.52038	60.7402	1.21894	2.3642	1.50279
ENSG00000003509	NDUFAF7	27.3154	29.0013	13.8472	24.1513	16.937	12.7901	20.2924	19.8973	17.9732	18.803	10.2111	20.6711	16.4425	11.6325	13.3835	11.5387	18.7429	9.47204	23.6395	13.2006	20.9152	16.8668	15.6666	15.281	17.4754	14.2956	19.9949	11.7887	17.7939	19.7742	11.8872	15.9547	16.6544	19.2829	19.7846	13.0664	13.2112	22.1031	13.3692	11.7935	14.4807	12.1454	14.3109	13.5223	14.2743	19.7891	15.3351	13.8435
ENSG00000003756	RBM5	323.65	224.183	127.67	186.032	247.036	149.795	217.76	248.021	184.081	217.53	166.758	175.258	135.96	147.956	222.302	197.307	196.604	264.061	211.63	146.629	278.37	232.812	218.714	237.2	158.1	320.053	273.3	194.657	243.622	519.091	182.977	207.457	292.073	288.164	222.347	186.494	208.592	309.932	213.818	146.294	196.245	168.704	179.923	160.774	223.507	330.106	256.868	203.279
ENSG00000003987	MTMR7	13.7715	11.6033	9.34503	11.951	9.91474	10.3922	13.1692	8.18833	6.37646	20.495	3.74321	7.94035	18.202	27.7214	19.7726	19.6621	20.8761	15.727	15.9754	8.3142	18.4464	22.7304	14.1694	10.3882	23.3111	17.0132	14.4864	31.9522	25.4183	25.9649	20.9784	10.3192	11.9464	14.4313	15.2313	16.0645	11.5434	19.5471	12.6837	16.616	13.0946	11.8226	16.8697	15.9262	10.3045	37.8614	15.8346	19.5208
ENSG00000003989	SLC7A2	0.18872	7.47515e-05	3.41896	7.12513e-09	0.00420135	1.98519	0.1782	0.218014	0.33506	0.529597	0.0546918	0.0104163	4.99818	14.7787	10.2739	0.476886	2.39243	3.51417	1.1325	4.94126	1.54711	3.84941e-06	1.35129e-05	12.8325	0.797038	2.79607	4.07329	1.90707e-05	3.62811	3.39178e-05	0.0897405	1.43026	1.49938	4.28766e-06	0.295389	2.06037	2.31976	0.347244	0.533203	0.790101	2.02224	1.25891	1.60604	0.542379	0.449911	2.82248	1.9104	0.132315
ENSG00000004059	ARF5	90.1628	99.286	134.227	112.71	75.7504	116.48	74.3304	80.1428	130.532	147.224	83.5792	83.0714	142.353	105.44	89.404	110.611	111.058	106.601	138.438	105.067	110.982	145.959	139.879	171.345	169.589	148.98	135.523	118.274	166.24	176.971	113.563	118.148	124.074	113.132	156.272	138.13	154.659	140.771	137.244	153.302	175.4	163.122	139.118	187.223	117.588	135.492	108.537	170.749
ENSG00000004139	SARM1	12.756	21.2487	14.2642	19.3462	10.5844	19.8475	9.05062	14.4515	26.7215	19.5602	18.3216	16.6845	17.3965	15.7504	21.3509	17.1144	26.9976	19.898	24.2731	18.291	19.6067	26.8712	19.6446	20.909	24.9622	30.6525	23.9797	19.5179	18.8294	29.5951	31.4427	28.2539	30.2507	29.6356	35.8707	32.7513	28.93	30.6424	30.4817	29.535	23.4332	24.6153	23.4351	29.3796	21.8087	26.3241	52.5116	31.8201
ENSG00000004142	POLDIP2	52.9883	50.4026	63.1259	71.5671	63.0883	63.6967	48.7148	58.8803	50.2043	46.0424	72.7547	55.6331	42.6238	53.2444	42.6301	42.2749	68.4378	64.142	47.7665	49.8108	45.4074	58.2034	51.9673	45.5882	65.551	79.6436	42.1971	69.6335	70.2033	42.8344	36.5331	42.4483	36.0226	48.2789	34.2825	45.0409	44.163	33.9219	37.4776	39.7334	41.1335	41.5813	35.8235	53.6592	42.5278	76.2431	57.4124	46.33
ENSG00000004399	PLXND1	18.3199	24.5719	55.7803	97.2275	152.225	61.433	146.386	165.586	19.539	61.4099	33.5231	123.525	33.6714	27.7136	37.407	20.8892	34.0787	48.5247	20.9708	49.6022	27.1191	13.1137	13.819	34.5563	9.52329	18.1027	40.8073	14.8262	21.698	11.3828	32.6992	36.9486	23.0104	30.3136	13.6123	15.783	77.9046	12.1989	23.4214	19.4018	33.1813	67.5413	17.5559	23.7146	61.0325	11.3883	23.9936	17.2815
ENSG00000004455	AK2	126.476	118.062	89.0577	139.458	114.807	91.3367	112.366	122.044	96.5343	126.047	74.3611	128.444	116.991	60.5294	117.197	101.249	97.9974	88.4625	96.3509	94.8583	133.811	119.613	110.975	113.614	88.4849	75.213	116.867	82.5356	125.836	224.061	122.141	209.397	140.75	157.504	142.337	106.95	207.266	170.251	155.662	108.901	121.683	124.019	132.099	139.6	286.765	84.3306	148.317	118.214
ENSG00000004468	CD38	0.388232	0.726494	2.32949	0.371144	1.0036	0.761145	0.247805	1.00972	0.780859	1.06847	1.27923	0.599738	2.13103	3.51227	2.78031	1.73087	3.01203	2.43267	1.74091	5.05222	1.08754	0.503922	0.147468	1.56572	1.00713	0.537782	3.81297	0.643639	1.44785	0.487491	4.96228	0.419036	1.25903	2.2103	0.712798	0.170278	0.4203	0.47466	0.166554	1.25974	0.701496	0.44069	0.377075	0.501785	0.308597	0.516349	0.504371	0.536602
ENSG00000004478	FKBP4	60.5744	59.1799	58.4386	46.2111	41.831	40.7558	39.1436	55.469	34.2142	60.2534	54.3987	45.9652	32.1077	55.8299	29.029	36.9395	68.4693	43.8198	42.8017	35.795	57.4631	82.9033	77.018	58.746	38.5703	59.9576	48.9953	47.4919	44.1986	159.486	53.0022	49.7615	52.9381	54.2118	48.9589	41.8432	52.5441	60.226	50.0118	55.7785	49.3112	44.9219	43.4553	47.498	34.13	29.4633	61.6049	45.8707
ENSG00000004487	KDM1A	86.0546	73.4618	86.3315	76.6856	78.5883	59.2144	68.4251	75.9977	64.3288	55.8409	32.7944	65.067	60.0505	34.8441	43.746	77.2395	57.8217	64.7709	59.9423	52.6807	53.0057	113.133	45.329	76.0107	68.6763	82.206	57.018	43.2949	76.4076	105.328	79.2264	79.9287	74.8557	89.7561	81.8938	87.4188	79.5479	95.4645	93.3907	101.882	74.5662	66.5765	79.6635	93.8926	93.5719	81.3891	88.755	106.075
ENSG00000004534	RBM6	122.389	81.3243	69.6172	95.5049	101.093	84.5813	112.761	100.765	64.5821	110.354	106.544	84.0895	73.7736	70.278	121.022	95.6449	100.705	168.115	115.487	87.7604	131.157	150.763	113.954	95.2528	106.864	305.711	106.105	70.9773	134.971	143.51	111.587	115.145	114.589	140.435	101.067	106.225	124.68	130.37	131.279	80.9347	105.936	79.8635	69.8314	117.351	132.584	192.222	81.9235	104.125
ENSG00000004660	CAMKK1	19.3121	23.6984	33.097	14.0377	24.7263	37.366	12.5628	27.0917	35.1835	16.6389	30.1084	14.0731	10.4886	9.46439	24.6886	16.3376	6.28564	31.2877	32.496	17.7542	12.4821	49.4215	28.1267	19.5399	58.2945	21.8497	21.6339	37.9592	23.9501	23.3698	16.3267	28.212	20.8144	45.4227	19.1963	23.064	20.7441	12.182	21.0001	15.1583	18.3145	15.8638	16.7785	56.5844	27.9345	49.6541	19.7973	16.2283
ENSG00000004700	RECQL	23.777	17.1733	18.7546	24.9098	21.4711	15.4744	16.5223	16.447	14.8947	13.6874	23.5613	16.8106	17.2454	17.4079	20.4084	16.0338	37.5423	17.5762	24.6626	15.6751	9.70985	13.228	9.76763	9.72095	11.482	20.8613	12.647	15.4432	12.5716	5.98112	13.8995	10.149	8.43701	7.8873	10.4533	9.26415	16.521	11.301	11.4381	10.358	10.2125	12.2776	12.2683	12.7015	15.5855	9.1367	8.23947	11.7538
ENSG00000004766	VPS50	18.581	15.9554	14.5217	23.2664	19.7413	14.841	14.8889	14.8567	13.6832	20.5819	17.6333	11.3668	26.4938	17.7622	18.257	31.8669	23.5197	24.9641	20.6294	12.587	20.1134	21.2715	17.7426	20.0237	20.3567	17.1614	25.4824	27.9862	20.4443	19.1212	16.6093	18.6118	20.8902	20.1124	19.5951	23.3496	18.2771	29.5051	20.0973	21.7634	17.8893	17.8252	23.3683	19.195	16.3491	20.1062	14.9234	17.994
ENSG00000004776	HSPB6	0.853652	0.930015	2.08851	14.4539	7.77757	5.37049	0.889046	1.20367	0.139753	2.80187	11.2186	0.286728	1.53297	3.97648	2.85287	3.53845	1.54174	3.54903	0.828487	5.04881	1.33304	6.74182	0.481192	4.10419	12.593	1.80266	1.90359	3.47736	1.58201	0.203235	1.46805	9.91974	0.67761	1.24719	4.93875	2.99616	5.66224	2.69613	1.04086	2.03621	1.14109	2.52197	0.733532	3.72778	2.74876	6.2075	0.736112	1.27236
ENSG00000004777	ARHGAP33	16.6021	34.0252	6.47682	14.3958	9.42188	18.7885	30.4629	25.6382	61.4339	13.1814	20.7956	17.3544	15.2821	44.8879	30.631	8.19258	11.1999	24.2205	40.7962	29.5554	25.338	28.3312	39.4472	51.465	34.3374	33.9357	48.232	23.2451	20.3022	29.9872	41.8521	62.4551	95.0628	73.1557	138.194	59.3304	30.0954	38.1605	51.1164	30.7252	55.0485	52.8699	46.7545	32.0153	32.5911	42.3814	57.3637	36.3347
ENSG00000004779	NDUFAB1	64.9339	68.2612	78.4804	123.568	116.229	122.022	139.311	100.645	161.928	106.418	131.215	126.308	129.953	152.6	79.8363	99.7289	94.7235	93.1881	88.7449	105.583	123.98	172.639	128.299	121.039	189.588	82.6977	126.069	130.994	175.177	131.884	117.989	144.453	122.029	125.592	129.563	138.917	130.005	137.028	123.469	138.056	141.844	143.179	149.621	146.614	126.975	181.849	102.436	142.521
ENSG00000004799	PDK4	47.2792	78.0845	49.7383	98.2836	110.702	74.3898	38.8838	166.921	189.886	61.1532	69.301	148.628	185.102	108.232	79.204	67.4665	19.1604	60.9195	27.5322	35.0336	23.3728	37.3657	36.8205	90.1086	36.3749	86.8727	295.756	59.2794	60.4724	33.8685	35.1054	15.92	4.6782	9.83912	7.27985	8.23178	16.3796	10.0084	6.74842	9.69799	25.3751	28.0044	14.2982	37.4235	29.6327	45.8952	14.0157	10.3575
ENSG00000004809	SLC22A16	1.03689	0.386204	0.837323	0.952597	0.405973	0.414798	0.938226	0.628774	2.02453	1.83689	0.158366	0.440656	0.426022	0.881624	0.78168	0.890958	0.409247	0.605314	0.294519	0.697072	0.643256	1.30511	0.799974	0.584687	5.51945	1.18892	0.896583	0.9829	2.43639	1.16168	1.65727	1.49417	0.898131	1.91669	0.991234	1.39775	1.1411	1.7316	1.02604	1.15081	1.07311	1.23795	1.4585	0.798367	1.09656	4.08378	0.772701	1.55236
ENSG00000004838	ZMYND10	5.23834	13.0365	9.4061	8.63001	9.70007	9.49695	11.9684	15.0381	35.1028	16.199	5.06882	14.9672	2.80991	9.93019	2.32053	3.70987	1.31036	8.35838	15.6405	13.5268	3.49418	6.2332	7.28612	6.2415	6.38417	2.67194	3.83546	5.03636	15.6391	4.09691	1.67352	3.66552	19.6522	6.34734	15.0336	7.2562	6.08655	8.84167	6.14311	8.0695	11.8143	12.2345	22.1436	2.34717	11.3191	6.635	25.2982	5.12714
ENSG00000004846	ABCB5	0.0844962	0	0	0.0518421	0.202234	0.145152	0.109136	0.00857884	0.0690575	0.0643131	0.0611432	0.0521219	0.0268332	0.0239747	0.0224037	0.149528	0.166601	0.0692814	0.0771725	0.073277	0.291787	0.0881858	0.166502	0.0233523	0.0242895	0.0655153	0.00429532	0.0218762	0.0508771	0.0155338	0.0867465	0.0458623	0.182172	0.0143755	0.130564	0.0474293	0.0271846	0.0637286	0.033897	0.0797701	0.0193597	0.0778258	0.0907475	0.0273206	0.052721	0.102392	0.0685476	0.103636
ENSG00000004848	ARX	0.0141324	0	2.71754	0	0	0.0411085	0.0247003	0	0.131231	2.05091	0.0266831	0	14.1231	30.0044	0.910155	0	12.5445	0.0312242	0.0219421	7.63921	0.0101485	0.0490658	0.0172708	0	0	0.0183435	0	0	0.102385	0	0	0	0.0122244	0.0219505	0	0.0463343	0	0.00904298	0	0	0	0	0.0111126	0.010436	0	0	0.130171	0.0238196
ENSG00000004864	SLC25A13	9.70175	10.7847	12.6162	15.1052	21.6232	13.8167	12.2941	13.2216	8.24823	29.6956	16.9015	11.1495	11.9247	15.1288	12.8561	25.7578	35.5711	17.217	13.7928	11.6545	15.5702	26.0875	15.0013	26.1388	35.1604	35.7452	22.1336	24.453	29.0618	21.4396	16.9455	24.3663	18.0607	23.9006	23.6233	23.9361	26.0773	19.3363	25.207	19.2052	17.7834	23.0816	19.7854	30.5	19.142	35.8084	20.1379	20.8157
ENSG00000004866	ST7	68.0689	69.0754	68.512	47.4358	61.1301	58.5575	50.8594	57.192	40.6338	55.491	43.9013	49.4995	86.2368	61.1397	60.009	85.9175	68.976	59.4034	75.6479	39.1449	29.2425	43.2265	24.9793	34.5388	38.0514	36.2081	31.3542	98.1833	31.8371	74.4642	50.0005	43.2799	32.0729	32.8418	32.6883	34.4975	42.1307	51.2422	37.5027	34.6722	38.8977	35.6458	44.0934	43.6529	23.0222	29.7151	19.8195	33.9146
ENSG00000004897	CDC27	62.0147	59.4251	53.7781	69.4602	61.8548	58.923	56.13	53.325	30.1061	47.2007	50.0214	57.8078	50.9212	65.3239	55.738	49.8383	62.715	61.1579	52.2742	32.3234	45.9329	48.8446	44.8299	41.2648	51.6548	56.5496	36.5579	42.7092	50.7826	43.1782	54.1029	43.1811	38.8111	36.386	40.6991	46.4203	47.1365	50.1633	52.6036	48.5127	40.4004	41.2482	50.4896	57.179	44.3744	42.1725	42.5901	50.8866
ENSG00000004939	SLC4A1	0.319534	0.822159	0.46388	0.264899	0.917532	0.334622	0.167236	0.466122	0.386971	0.597553	0.435795	0.197534	0.299788	0.334583	0.283645	0.572712	0.618288	0.898725	0.454439	0.108084	0.871397	0.670688	0.452514	0.84577	0.588833	0.464362	0.280814	0.734446	0.375133	0.32123	0.290823	0.398954	0.277711	0.515632	0.189994	0.417702	0.288077	0.421627	0.144901	0.104666	0.503326	0.445828	0.362684	0.349572	0.230774	0.267487	0.418096	0.560436
ENSG00000004948	CALCR	0.0330316	0.125907	0.0653038	0	0.0388914	0.202496	0.154509	0.162742	0.0229631	0.108645	0.261809	0.00807229	0.177918	0.187635	0.143299	0.15108	0.0418985	0.133827	0.0341891	0.155261	0.0949139	0.0523128	0.355022	0.480225	0.0715522	0.458211	1.09769	0.0446923	0.0986826	0.0647758	0.265071	0.0807361	0.0572739	0.0171217	0.100334	0	0.156485	0.263262	0.159207	0.0465151	0.0876221	0.218794	0.0800974	0.167283	0.227498	0.0619947	0.0157839	0.041462
ENSG00000004961	HCCS	22.7537	24.7699	19.8939	25.2128	23.0341	14.7687	18.8585	21.3236	15.1423	14.2718	29.9553	28.2354	24.3212	27.0604	11.0408	18.7625	21.9194	15.6649	17.1339	15.1993	18.3463	14.479	16.6044	13.8679	15.9799	23.9661	13.3433	10.6963	15.4743	16.2287	28.0141	10.9065	11.3057	11.5147	13.9698	13.565	12.0557	14.9759	11.6866	17.5068	13.0569	8.94581	13.8882	25.0282	13.3999	15.7101	17.4361	14.5321
ENSG00000004975	DVL2	33.6442	48.9892	33.9389	15.0552	37.7544	26.3859	25.517	26.5377	55.4563	21.7778	46.4088	27.3897	33.7202	22.7133	33.8264	15.4072	24.8104	34.7894	22.3266	35.8933	20.7268	26.9483	38.661	28.6952	36.4278	98.7246	27.9404	44.6332	34.7922	31.9007	18.4696	39.373	42.4198	45.2322	55.2989	38.1378	29.197	25.7721	40.2778	34.6219	48.2224	35.0972	34.0573	27.2808	28.047	37.4369	61.5723	35.4095
ENSG00000005001	PRSS22	5.35705	6.30249	3.82325	0.134337	0.790215	0.322214	0.366926	0.361744	0.840366	2.15287	0.0696323	0.0793006	2.07688	1.36541	7.87427	3.73374	0	0.444397	12.0278	6.89577	2.97656	0.420377	6.24633	0.883545	3.3199	3.53344	3.99777	0.46629	3.36821	5.10095	1.95979	13.3278	33.6254	13.2301	18.3134	17.6272	14.7258	14.5449	6.97342	30.7586	10.2277	8.75104	3.20267	2.88855	2.90814	0.880225	34.0516	31.2221
ENSG00000005007	UPF1	27.4032	29.1176	20.6517	21.1538	23.6648	21.0314	19.6534	18.4776	27.38	16.9873	18.4603	16.7245	25.1765	21.9583	26.5854	23.9101	25.1484	20.7655	21.9068	24.6093	20.8933	25.3317	18.1207	22.4122	30.1448	36.0657	19.3782	20.1501	25.2824	28.2814	26.5912	17.8165	18.9319	20.2527	21.8316	15.6817	16.6783	19.6625	18.9346	20.5161	23.1189	17.0228	15.6263	17.7746	13.6259	31.9383	27.6273	16.654
ENSG00000005020	SKAP2	5.41457	7.65793	8.89618	4.55405	9.55201	25.3987	20.9247	5.92784	22.0222	42.5349	8.98734	5.69079	11.2716	4.71678	33.2228	9.36247	6.50031	35.6916	9.41283	10.9848	13.9345	2.24699	7.48333	6.86868	2.65693	5.57884	5.39377	3.735	3.7531	8.46183	2.8122	2.89152	2.50436	1.36551	1.46573	1.7121	3.96384	3.70027	2.55985	3.40591	1.81274	3.60616	1.69927	5.66852	2.60678	1.67575	3.44037	2.11407
ENSG00000005022	SLC25A5	65.8131	60.7879	102.763	110.685	192.385	91.8054	93.7715	96.0781	101.093	81.4319	92.9847	119.144	100.792	93.7709	50.0108	100.939	78.9612	65.9441	93.8931	101.564	72.2567	121.274	53.1548	159.664	117.268	145.196	122.079	72.8733	125.091	77.1718	133.124	83.2376	93.3057	66.3408	87.6468	87.8064	133.26	115.499	131.64	119.098	384.028	81.4691	131.087	234.47	93.8565	157.978	82.1033	83.7921
ENSG00000005059	MCUB	3.0419	7.21859	3.96388	8.59246	3.60238	1.89426	1.4135	2.67404	10.5344	5.83306	2.75757	0.512913	3.21962	1.74138	7.03299	3.84435	5.39279	7.78016	6.06831	5.66478	3.63756	2.4703	5.44548	3.28262	8.94079	3.59181	2.64995	6.48704	3.53265	4.74653	8.8537	2.93365	1.65499	2.1423	2.61141	17.0113	2.85816	2.28646	3.37141	13.9151	2.20182	2.87275	4.46376	2.31781	2.77276	1.75316	3.36196	4.76709
ENSG00000005073	HOXA11	0	0.033321	0	0	0	0	0.0170303	0	0.041911	0	0.0738731	0	0.0768068	1.02961	0	0	0	0	0	0.0313589	0	0	0	0	0	0	0	0	0	0	0.0122846	0	0	0	0	0	0	0	0	0	0	0	0	0	0	0	0	0
ENSG00000005075	POLR2J	36.5814	52.1123	65.7995	52.6287	40.2724	55.9055	49.2101	45.3866	70.9646	35.983	61.8745	54.5384	65.6203	55.5696	39.6407	55.9874	47.7392	61.5554	60.9816	51.3888	36.7152	60.2442	57.5166	61.7452	66.8003	72.6619	45.432	56.1031	58.5619	64.0436	44.8521	67.5211	45.1521	74.2095	52.8367	54.7895	43.2744	31.723	50.6982	48.329	51.8394	48.3034	51.2562	75.8061	48.968	66.4889	52.9091	52.7132
ENSG00000005100	DHX33	6.35324	4.2421	3.59192	5.29845	3.58877	4.15672	4.27904	4.71383	5.72876	5.57759	4.79837	4.62074	2.94854	3.99369	7.94743	4.34269	9.77747	6.54832	3.32489	4.19591	5.9752	5.32706	4.47239	3.64097	5.40715	6.72917	4.2371	5.21348	4.55011	5.02459	3.66457	4.2003	5.2053	3.97472	4.08785	3.77832	4.16129	6.47858	4.39009	3.92961	4.07661	3.72202	3.5374	3.38015	3.92492	6.04656	3.43887	4.34655
ENSG00000005102	MEOX1	0	0.0334607	0.0233163	0	0	0	0.034201	0.163413	0.0700406	0.13137	0.0504786	0	0	0.387156	0.10902	0.092944	0.0561967	0.211375	0.0315115	0.713741	0.0581118	0.0707949	0.024014	0.0583999	0.0118022	0.0518532	0.0125809	0	0.109229	0	0.222053	0.0205301	0.0325866	0	0	0	0.111928	0	0.161954	0	0.0618499	0.104348	0	0	0.0690548	0	0	0
ENSG00000005108	THSD7A	2.04031	6.42703	4.83613	15.715	2.95252	4.59075	10.6041	5.2623	13.0726	4.32803	11.854	5.98968	8.66189	3.63439	24.6594	11.3216	42.1951	17.336	0.95868	2.74702	2.986	0.984567	1.01699	2.5205	3.58266	1.12424	2.58395	0.336793	8.23439	0.190356	6.62991	2.19162	1.21364	0.318261	2.99104	0.251389	5.12409	3.34438	7.2754	1.19336	2.22496	1.56962	2.42503	2.30358	5.34334	2.31838	0.428476	1.37804
ENSG00000005156	LIG3	27.0012	19.8148	19.3479	28.2947	23.171	18.1355	20.1732	25.6897	17.2065	24.921	23.2638	38.7707	19.2342	24.1638	38.1991	16.7573	39.6083	23.419	21.8529	14.2323	16.7148	14.0812	16.4045	12.6367	19.1052	33.9797	16.8512	23.0219	16.6993	14.8226	17.4592	16.6109	26.9393	27.4551	18.8874	26.8299	16.0691	20.5481	22.8288	23.8183	19.2391	13.9895	16.6932	16.5296	14.9833	22.4396	19.9	23.2183
ENSG00000005175	RPAP3	33.9587	34.4695	24.7825	38.0316	33.6811	10.7637	46.7839	26.8442	27.6113	33.2455	33.2131	48.2987	25.8364	38.1994	29.9068	24.5417	43.5238	27.8881	33.1266	24.5235	24.9701	42.4485	21.8371	21.7309	39.0015	25.369	23.2412	22.4172	24.2534	26.0804	40.504	33.1023	34.9077	28.3474	39.1965	47.7767	33.9859	45.598	48.0472	44.4344	36.8224	35.5301	38.4966	45.0414	35.0018	23.3785	22.7654	43.5387
ENSG00000005187	ACSM3	2.03332	3.79613	1.84107	2.85253	3.14722	1.3251	2.86614	3.99168	6.38882	9.36146	1.77124	2.93207	3.24834	3.14281	3.44139	6.37535	4.9634	4.11027	3.91029	5.90517	3.674	9.98208	3.2065	15.7266	3.37846	20.2551	7.18914	3.14774	4.55543	1.62408	15.3643	8.70382	3.25615	4.64808	4.72509	2.95021	5.65981	4.57317	4.85585	3.42038	3.36033	5.49696	2.72206	14.6651	5.38263	5.38957	4.89398	3.39164
ENSG00000005189	REXO5	0.706244	1.55409	1.1199	2.55712	2.59406	1.99329	3.08404	2.06983	1.37936	1.36901	2.17321	3.55783	0.992128	2.27384	2.37285	1.70859	1.52857	1.25767	1.86795	0.891412	2.70238	4.50046	3.95133	1.51089	1.28203	3.52141	4.42199	3.47949	1.03905	1.23526	0.665269	1.83235	1.78889	2.38401	1.27474	1.38424	1.18283	1.25473	1.05209	0.881998	1.40302	0.571049	0.494583	2.84954	2.41272	1.59255	2.73549	1.13867
ENSG00000005194	CIAPIN1	25.2201	17.4146	21.8956	46.6723	36.6443	33.4936	30.2559	34.2889	31.9379	38.9157	43.8034	37.6921	33.4831	40.5642	24.2871	38.4618	38.1903	27.6511	29.8406	30.5426	49.847	55.0222	35.8881	43.9185	68.4087	28.4917	37.2321	34.6109	61.6403	41.7945	31.4182	38.3243	49.2723	38.7166	39.7859	41.4783	42.6405	54.5346	46.146	56.3415	51.7061	44.7609	42.8891	34.4033	36.9836	56.2725	25.5394	48.6449
ENSG00000005206	SPPL2B	22.5474	54.0923	18.5584	17.6876	16.3109	19.3908	42.2482	24.6223	52.2641	16.1411	56.6888	34.6446	40.7577	33.5094	64.0082	17.5094	18.6172	39.0184	67.8801	37.0017	12.2044	16.9299	24.2009	40.2265	44.1285	147.069	50.0784	31.757	24.0425	49.4037	19.0768	27.2134	45.616	46.5141	86.0785	32.5332	19.1111	12.5315	31.1602	18.0637	47.6311	34.3164	28.8508	19.021	23.3686	65.4931	67.2601	19.9884
ENSG00000005238	FAM214B	7.91114	11.351	10.1394	16.5373	7.08899	16.0496	12.7031	11.0092	12.4184	8.71807	15.7173	13.0633	13.4891	26.5789	14.356	22.6799	19.8529	12.7319	22.1203	12.6858	6.60409	11.3064	7.18303	13.2936	12.1116	7.61478	12.9011	12.0471	15.6867	8.34711	8.87679	14.4237	11.2205	10.1085	15.9274	12.7379	11.8913	8.13696	14.3669	11.5844	11.6125	13.4643	11.8914	13.6601	11.7574	8.95125	12.27	14.0044
ENSG00000005243	COPZ2	18.3277	12.9727	19.9708	20.1773	33.2731	7.06098	15.5519	21.313	26.6901	8.00898	16.2454	14.9998	19.0049	49.5653	13.0533	7.93613	21.1726	8.26859	26.5837	28.4163	6.98574	2.11677	6.60761	31.5273	4.02278	13.6726	11.8394	7.62392	8.92126	2.134	33.6287	8.94133	9.19797	2.9807	6.51412	9.96509	7.70894	4.17655	6.54346	6.87774	4.20617	16.5548	5.92704	3.67629	6.93453	1.85862	10.7803	10.109
ENSG00000005249	PRKAR2B	12.5463	9.2192	8.46601	13.5395	21.7752	12.6923	19.8297	13.3895	9.03987	17.2132	5.85056	16.5592	60.7317	10.5552	9.86926	41.5067	11.1385	10.1192	22.1301	9.60702	11.8985	8.93233	6.82394	24.3822	5.22255	22.6452	48.0147	14.1948	7.25749	7.15153	7.66352	11.3517	4.50637	7.85852	8.67618	7.96747	9.08599	10.8361	5.98207	6.72364	5.38793	5.87558	7.36475	15.59	8.95994	6.84471	5.67474	11.5434
ENSG00000005302	MSL3	34.5679	23.6867	17.0377	33.3891	28.7322	20.7297	29.6521	31.5611	27.3248	34.7669	30.5594	25.3321	18.7532	21.5374	24.035	23.97	27.1525	27.8972	27.398	21.6067	18.6978	24.264	15.1001	24.4692	22.352	15.9235	25.711	16.8102	24.6098	16.301	39.0604	24.8178	33.0818	16.0997	28.5432	20.226	32.0211	35.8396	21.0828	16.3382	22.5984	20.365	23.8899	32.7959	22.7857	18.3482	22.4716	22.5946
ENSG00000005339	CREBBP	10.4436	5.69472	7.35814	13.6415	25.6426	15.0468	14.2666	12.2719	4.72633	11.7004	14.9696	14.5521	9.7416	8.621	11.6353	16.6498	13.4967	19.8384	12.2901	16.6498	24.1036	19.2626	24.7257	13.9706	16.9645	14.1059	10.2683	16.4528	12.8218	18.5313	15.6011	13.0102	24.9369	12.3418	15.1528	15.8431	10.7078	21.787	17.0074	15.0344	17.028	14.0427	14.7092	14.4382	11.2134	15.7906	21.6092	13.5114
ENSG00000005379	TSPOAP1	32.211	38.4535	17.2517	34.1614	18.931	12.8152	26.6045	39.5582	13.7014	65.6637	38.1526	26.0304	25.4609	18.2132	52.2264	34.4349	26.8144	60.7349	55.1541	43.1398	42.9139	46.6067	61.8526	67.8752	34.5206	28.5112	68.6025	28.7751	38.0343	33.7849	66.262	102.672	116.275	170.281	124.068	108.444	66.2888	67.3797	80.1093	85.607	99.3603	82.7032	59.8183	80.2686	76.7211	48.7551	144.27	88.7493
ENSG00000005381	MPO	3.59293	2.62905	0.267383	1.98408	5.1058	2.27297	3.46914	2.50629	0.145587	3.11139	7.13687	4.68065	0.645512	0.611812	2.92821	0.197459	0.0536744	2.9448	3.6844	2.00475	0.0899731	0.0362324	0.0842531	0.0274868	0.0150832	0.275672	0.0400827	0.0305002	0	0.0315634	0.0471327	0.0262221	0.0542419	0.0292031	0.0174798	0.0102769	0.01749	0	0.037145	0.0336926	0.0192183	0	0	0	0.0820572	0.0630778	0.0135132	0.0211337
ENSG00000005421	PON1	6.90492	0.384049	121.346	0.522957	0.582148	18.4243	0.4535	1.02901	15.4281	2.30689	0.632525	0.172017	0	0.815863	4.75899	0.416522	0.0456697	0.297358	9.93352	12.447	8.88575	3.81254	1.93969	0.162158	4.19517	3.60392	2.2303	26.281	3.65448	0.0748362	0.0713432	0.0167112	0.03823	0.0372388	6.04882	0.0896772	1.98086	0.114424	0.34395	0.464886	0.086499	20.274	17.2452	0.260548	5.28279	8.20524	0.00862179	0.0374006
ENSG00000005436	GCFC2	19.0852	13.6644	12.6823	19.7601	18.9436	8.97532	21.005	17.9555	14.5502	26.1214	7.02433	17.3524	13.8015	17.5588	18.1769	19.3024	12.2216	14.0227	12.1713	8.95802	21.2235	21.7638	21.662	15.2253	23.2118	18.6472	16.9545	24.3168	25.6484	19.2967	18.8625	17.0329	17.7056	20.478	15.6284	13.9818	19.2656	25.1723	24.0036	17.0442	12.2732	16.4395	20.1612	16.0558	19.3474	18.562	16.7268	17.9049
ENSG00000005448	WDR54	35.5057	44.6002	42.6766	57.5055	47.5173	60.6436	37.0098	51.3421	71.5448	48.3857	25.287	51.9246	32.1055	36.2462	30.1183	36.6383	38.2461	44.8124	50.9751	34.1333	35.1424	36.376	49.2157	43.5547	48.3328	35.5789	32.4935	58.4968	42.9322	65.3743	13.4721	43.8879	35.0049	36.0612	39.2979	42.2186	28.3802	36.7895	38.6729	49.3153	44.8104	39.5449	48.2279	36.2739	48.4201	48.0666	64.7818	42.338
ENSG00000005469	CROT	9.56351	8.99556	8.16568	16.1594	8.31307	8.60808	11.4846	9.35248	12.0859	22.096	7.78068	8.87141	17.9663	12.3685	10.098	17.9461	23.1128	10.6387	12.8017	10.4699	13.343	11.4472	9.68644	14.1537	9.0941	7.93603	14.5606	17.4662	10.6724	13.2448	11.6931	7.21846	7.96769	8.97632	12.6418	9.49415	11.6664	10.5596	8.75445	5.11205	7.39239	8.6504	8.5987	11.863	14.4684	5.80367	5.33019	5.97747
ENSG00000005471	ABCB4	0.140124	0.146816	0.430692	0.422598	0.430653	0.452213	0.761901	0.89298	0.128353	0.23066	2.97088	0.300168	3.73834	1.13337	1.15749	0.143731	0.298556	0.647946	0.290808	0.318636	0.619058	0.1036	0.414029	0.278872	0.103782	0.0790405	0.75848	0.201499	0.459955	0.814073	0.841702	0.455154	0.30664	0.0502884	0.713694	0.110784	0.880772	0.459006	0.436128	0.496585	0.508461	0.827676	0.642207	0.0846278	0.734043	0.122483	0.145437	0.0910158
ENSG00000005483	KMT2E	39.9723	24.9218	25.3148	29.7757	31.6133	25.9842	32.5357	22.6881	22.4315	33.7082	19.4516	26.4193	28.95	21.2987	25.9734	39.6145	30.5504	33.8937	26.0007	19.3771	39.9156	30.3272	31.972	22.7335	24.314	43.7626	33.9418	48.4584	27.4056	41.1493	30.6812	23.9671	33.4003	28.4628	30.1335	24.1082	32.3354	43.3244	39.1185	30.561	34.4181	22.5315	25.0834	24.6131	22.9663	28.1038	30.1253	31.9023
ENSG00000005486	RHBDD2	115.651	147.879	177.387	229.609	199.161	158.665	254.28	235.887	101.144	172.876	142.416	346.385	197.126	388.357	134.845	182.357	165.863	178.638	207.762	158.154	149.218	194.354	164.541	211.303	240.828	262.293	191.42	325.882	228.576	337.534	124.287	231.211	149.674	159.28	127.388	165.408	150.425	146.115	152.178	161.352	128.816	197.281	151.518	118.731	142.858	404.216	166.832	171.796
ENSG00000005513	SOX8	0.119384	0.0677147	0.298812	0.0561953	0.0426386	0.0771997	0.0928296	0.161091	0.102715	0.275287	0.0501099	0.0582598	0.248714	0.176642	2.09009	0.198594	0.994524	0.131892	0.710527	1.10984	0.266742	0.0460463	0.0729732	0.193955	0.0239462	0.31869	0.0763848	0.0215283	0.0610839	0.0668234	0.0582205	0.124899	0.0229625	0.175183	0.101733	0.0870223	0.44434	0.00610859	0.593061	0.118891	0.0610403	0.287805	0.0626259	0.0293996	0.38205	0.0250395	0.486408	0.111844
ENSG00000005700	IBTK	4.54897	3.186	3.92608	5.05791	5.33811	4.88838	5.49278	4.2774	4.88691	5.81133	4.09944	3.91486	4.07735	4.10264	4.52095	3.43452	6.76337	3.96813	3.48285	3.72395	1.86711	5.5769	3.84451	4.16361	2.86167	2.68484	5.0684	5.17366	2.19146	3.31411	4.49105	3.168	4.3241	5.01662	3.24572	3.47906	3.29014	4.06966	3.137	3.58444	2.67641	3.53594	2.5377	2.3443	3.79704	3.72408	2.3707	3.05621
ENSG00000005801	ZNF195	16.678	9.86858	7.54578	10.4006	11.538	10.2766	9.32576	11.1847	7.54659	20.5008	2.49081	9.49498	10.0951	5.94132	7.93065	11.071	6.09855	11.055	9.32125	8.171	16.8547	11.2582	9.63551	3.84307	7.43272	10.2146	9.86197	14.3813	10.707	4.86263	8.8016	7.16998	10.0634	7.34972	8.31556	9.56444	10.648	12.7162	9.2314	13.8423	7.61465	7.92272	9.96628	7.09188	9.02464	10.201	16.6899	11.806
ENSG00000005810	MYCBP2	33.259	25.6674	39.9364	24.868	46.7558	35.512	33.4448	31.8681	26.4372	29.9114	31.4908	28.482	62.7973	24.7938	21.192	36.1876	27.4824	22.3798	27.7131	34.4806	59.662	44.7816	42.7027	28.158	28.4188	35.2145	28.8829	49.9531	37.6324	64.0291	30.0698	36.7819	32.871	28.8036	27.6133	34.7606	31.7548	47.4623	19.9937	32.7281	30.0459	23.2238	24.851	46.0091	38.7209	23.7612	22.2789	33.6317
ENSG00000005812	FBXL3	27.1743	22.719	18.0049	24.3657	28.528	16.4664	26.4402	20.2311	18.3066	25.0466	22.1325	25.151	55.4757	18.9908	15.8464	33.6495	18.6339	18.5411	28.2613	19.217	29.2498	20.2047	20.7834	20.1039	18.9019	29.0812	36.2964	26.9894	31.9534	23.0453	25.0637	19.3595	20.755	19.7963	20.8224	20.018	23.1555	30.1883	21.6975	18.579	26.8305	18.2505	26.8365	30.4672	30.6943	25.8301	20.8371	22.5442
ENSG00000005844	ITGAL	0.691027	1.20937	0.850106	0.386809	1.41734	1.69368	1.01288	2.27364	1.98531	1.9312	1.70834	1.04145	1.35931	1.95683	1.40425	0.817212	1.39754	4.9079	1.63164	3.91511	2.20324	0.136547	0.7697	1.31341	0.780259	0.285572	1.73151	1.17634	2.56064	0.675256	0.973479	0.804309	0.948935	0.520025	0.352594	0.255207	1.1517	1.28416	1.11846	1.94997	0.367309	1.01721	0.770453	0.993477	1.95478	0.174265	0.831504	0.134873
ENSG00000005882	PDK2	8.83745	37.4691	27.5536	49.4153	27.0542	24.1774	24.6142	17.9884	18.8421	11.108	42.1856	24.4883	15.881	26.238	25.7143	15.0456	16.0458	23.9547	24.3586	29.0361	47.2554	50.168	40.6051	32.4497	60.0897	24.9175	20.376	24.7194	24.0884	15.806	23.5651	33.5828	39.8483	23.5683	41.7518	30.7395	28.7755	26.6526	27.6694	28.1973	33.86	40.6105	43.1782	18.1771	22.101	32.5985	57.7134	30.804
ENSG00000005884	ITGA3	19.7207	17.7556	11.791	14.7438	12.8935	6.47793	6.0239	12.3245	4.49608	9.2099	8.13469	13.5058	10.2985	25.2611	13.2715	18.6079	20.1682	22.7156	14.9594	13.2234	19.0022	24.3722	15.8569	17.1334	22.7176	26.0059	28.1042	17.5595	28.3845	18.521	9.29684	20.1635	29.5686	26.552	20.7073	34.5878	35.7701	46.1929	26.0434	44.9799	16.1243	11.0481	52.3899	17.5396	25.6418	12.9561	22.5139	32.6071
ENSG00000005889	ZFX	12.1743	9.30374	7.0281	8.15752	17.3661	6.42084	12.6469	12.8569	4.39086	8.9345	11.5183	9.42445	8.55108	12.5881	12.8509	12.8338	5.99517	7.40766	6.06829	14.2854	13.7526	12.2396	13.1418	10.1275	11.7377	8.52016	13.7091	5.80269	14.1931	7.38057	92.238	17.1177	12.6607	16.1738	14.259	43.9365	11.1405	30.1302	18.5853	12.3811	14.8533	39.9072	13.2818	29.8417	10.948	15.8303	24.8177	15.3312
ENSG00000005893	LAMP2	67.8494	87.8885	77.3132	122.918	117.096	87.7567	94.4478	116.823	29.6459	202.823	117.781	101.143	94.5663	208.29	58.568	78.5635	108.877	80.2427	90.2995	78.4267	74.5467	105.321	62.5916	134.553	106.309	157.202	146.778	107.226	112.931	81.6845	218.505	128.162	115.105	155.64	99.3174	195.243	136.592	118.871	113.413	158.554	118.447	97.1287	142.131	512.975	99.9974	176.209	195.448	143.839
ENSG00000005961	ITGA2B	9.17245	7.35489	5.75924	2.98879	9.23185	1.71486	13.6749	12.8399	2.68355	3.96044	3.12814	9.46305	0.589837	5.03616	6.41511	3.80753	1.06763	2.17996	8.57754	2.64099	28.9123	8.92795	48.4523	16.144	10.8132	7.80787	18.4138	26.3636	21.0042	4.06585	13.9848	13.9179	11.6579	9.42884	6.25285	14.5711	8.33465	4.47982	6.27022	7.79666	4.87526	4.07758	7.87354	7.06974	9.03011	24.0741	29.2727	15.3873
ENSG00000005981	ASB4	25.1076	17.0705	9.46585	10.2401	17.1247	17.4521	12.2671	23.3145	36.6829	51.013	76.1901	13.1602	74.4302	96.4613	43.0096	50.0124	235.765	13.6626	122.577	8.74925	6.48347	11.1173	8.10456	6.972	26.5076	8.76519	9.65257	20.0835	26.1066	1.60178	2.34365	4.21907	6.36821	5.20023	0.684776	0.349312	2.6505	4.62949	0.185208	0.966267	0.415078	10.6536	7.68171	7.33083	0.704894	41.705	1.468	4.5517
ENSG00000006007	GDE1	52.9181	49.7532	62.0103	84.346	99.8742	73.2525	68.7281	92.0468	27.4066	67.8686	71.4882	108.018	122.515	51.4428	34.631	51.8209	64.4894	38.7008	92.8123	48.6753	33.8087	32.2381	36.352	43.4228	41.1657	31.9291	45.2655	27.4696	58.8297	37.5218	28.434	23.8722	21.5593	24.5504	18.4804	17.3228	28.2459	25.3103	26.3079	32.0228	26.395	30.3801	31.6137	42.2286	30.8231	45.2381	69.4825	34.2624
ENSG00000006015	REX1BD	2.18562	5.02205	10.5479	3.21496	2.62047	5.15361	6.12489	5.37166	31.2259	1.80704	10.5801	5.15428	12.0038	14.5086	14.5449	5.09919	6.745	3.93657	7.86784	10.656	4.71362	6.13464	7.7644	7.46632	9.28903	12.9744	5.99196	14.6372	6.0601	9.27903	10.9338	18.893	18.2323	14.9155	30.9202	14.1117	11.8382	9.41355	8.37818	16.1988	13.009	14.5038	10.7472	13.8739	12.3015	7.79349	18.4608	10.1703
ENSG00000006016	CRLF1	0.143672	2.46669	0.353338	0	2.05002	0	42.9872	4.09218	53.1226	0.053242	0.726782	0.0174004	1.06285	1.66966	5.38743	2.75595	0.0341426	0.217053	2.77346	18.5224	0.662047	0.98191	0.22752	0.3991	2.36356	1.79406	1.35582	0.0382012	1.54248	2.37706	0.0791047	0.617075	0.154023	0.145393	0.399541	0.519843	0.0325656	0	3.6019	0.149631	0.293606	0.372684	0.245385	0.132887	1.31497	1.25769	17.4167	0.343917
ENSG00000006025	OSBPL7	10.9546	7.94368	4.39472	6.74895	5.529	8.60297	8.03669	11.5112	21.9841	9.06795	17.2367	8.92613	3.56437	21.6274	14.9012	4.51456	15.327	18.7867	12.2684	18.6232	21.4749	21.5724	21.5375	16.224	111.023	4.84242	24.4713	10.5789	76.1526	1.23323	10.8859	81.3466	48.9894	38.1653	30.8613	27.6654	22.2529	25.2722	19.2601	18.8755	34.4902	20.3424	40.3686	34.6138	63.7832	104.091	25.8027	20.4218
ENSG00000006042	TMEM98	2.17442	5.39343	17.1884	5.44039	0.928105	3.76341	0.83859	6.89978	1.23669	3.46297	1.84094	0.898231	5.97251	6.09113	18.1688	24.4738	105.04	32.5986	3.85634	37.0569	16.132	7.32249	25.7064	27.5964	4.70484	34.5757	11.1947	171.89	10.2774	19.4774	69.1913	5.84382	5.01919	3.71231	3.64086	3.08233	11.2769	2.11882	19.9401	6.9341	4.57824	14.4285	1.92068	6.19348	10.275	2.36032	21.4797	3.13707
ENSG00000006047	YBX2	0.905306	0.473032	0.0513246	0	0.0305712	0.184136	0	0.206468	0.168494	0.260221	0.210104	0.0688404	0.583412	2.74795	3.06603	2.44444	0.624608	0.506243	0.396123	3.07219	3.72492	1.18012	3.90561	0.152552	0.684626	2.27224	0.27797	3.36185	0.581301	1.47984	0.282154	1.0508	1.0706	0.938441	1.15795	0.410915	0.193543	0.41335	2.0964	1.02449	0.372564	0.301307	0.519377	0.305142	0.842038	1.04871	2.43888	0.32597
ENSG00000006059	KRT33A	0	0	0	0	0	0	0	0	0	0	0	0	0	0	0	0	0	0	0	0	0	0	0	0	0	0	0	0	0	0	0.09953	0	0	0	0	0.0143345	0	0	0	0	0.0135025	0	0	0.0129246	0	0	0	0
ENSG00000006062	MAP3K14	2.10079	5.21772	4.26904	3.90768	1.91607	4.29767	3.69824	3.1672	3.2516	2.30495	3.33849	4.42504	2.59929	4.28489	3.73874	4.31824	4.50587	5.8565	3.12585	3.62102	2.68442	6.9515	3.47543	6.42306	10.1624	6.64709	5.45929	7.09052	9.32704	4.35767	3.33403	4.67862	6.13208	5.9402	5.48205	4.16822	3.60218	3.12586	5.23467	3.88867	5.28561	3.35749	3.9233	2.64073	3.4491	7.64563	5.16025	3.53506
ENSG00000006071	ABCC8	40.5136	18.4122	11.5778	12.7598	26.9311	64.4122	18.7644	43.0181	113.162	49.5313	41.2004	12.7181	16.101	14.1158	34.0675	13.3165	4.4021	13.3964	21.0663	30.4284	48.2921	80.6186	60.7983	59.5357	65.3404	189.346	117.613	74.74	31.7675	106.393	96.8909	22.5917	41.5364	22.8875	38.4686	21.6562	22.0148	21.568	55.9505	17.7566	27.6572	17.5271	36.8945	4.04791	68.5869	48.0568	66.9564	18.2218
ENSG00000006116	CACNG3	0	0	0.0155129	0.0616887	0.0210287	0.19038	0.0228953	0.0585413	0.0202656	0.0193949	0	0.0383145	0.0334586	0.522768	0.043608	0.0103102	0.00934261	0.0144548	0.0203138	0.0210555	0	0.0227081	0.00799804	0	0.0472442	0.0169932	0.0334869	0.0106175	0.0344292	0.0219722	0.0574274	0.150586	0.0566301	0	0	0.0214608	0.0456572	0.0251252	0.0155148	0.0234553	0	0.00903713	0	0.106337	0	0.0329329	0.00705578	0.0110329
ENSG00000006118	TMEM132A	7.72007	9.59762	10.4848	6.11314	1.93442	6.96354	5.62696	5.6818	10.627	4.99913	14.545	6.80251	7.68441	9.1965	6.1596	6.82692	22.3206	4.65564	8.66979	19.8696	19.8315	9.9828	40.849	11.3971	5.61385	3.80537	12.2898	22.3569	12.337	15.1668	22.0232	31.6382	42.4458	48.8584	73.7918	43.8956	21.7375	31.8133	26.0691	30.909	98.4531	53.523	43.2065	19.5916	5.77874	17.059	34.0265	62.3287
ENSG00000006125	AP2B1	147.578	125.586	133.041	130.898	151.634	141.918	93.5623	112.338	81.5453	82.5111	118.022	108.722	129.309	112.053	92.4276	87.9533	130.305	102.59	97.6202	85.0932	101.78	79.3216	80.4259	75.3328	93.9305	102.987	69.4115	108.287	82.9617	69.8016	72.8413	77.4178	66.2587	59.0137	72.0571	80.3972	86.8544	96.603	77.35	108.434	76.4776	72.1752	82.851	90.9208	71.0449	75.2685	67.8175	94.1573
ENSG00000006128	TAC1	0.291041	0	0.437317	0.192265	32.19	3.0735	215.639	4.79462	0	0	0.138584	0.0342594	0.312241	9.283	0.273688	0.0762768	0.469649	0.143132	0.186046	0.623945	0	0.409408	0.493909	845.823	0.35839	0.580654	657.57	0.299589	0.471374	0.0830011	0	0.114849	0	0	0.12651	0.0385436	0	0.0616056	0	0.254364	0.0381942	0	0.216167	0	0.0600547	0	0.297858	0.334601
ENSG00000006194	ZNF263	20.9391	19.0541	22.1874	40.8616	35.6823	34.3251	28.4612	34.9583	15.8955	27.9981	61.5891	35.2261	29.6838	29.2933	33.7639	32.8824	31.2831	34.8399	32.8542	30.2316	27.6329	33.6257	30.3599	33.8422	37.6192	35.0544	29.1122	27.4258	28.4546	32.6941	34.2935	32.5118	37.5952	33.6	33.1349	35.3869	32.5652	40.1875	39.8586	39.6244	38.9776	34.4567	31.7964	31.8878	32.5169	26.5375	35.6212	39.0582
ENSG00000006210	CX3CL1	0.618204	1.40124	3.1578	0.657733	0.243677	3.59578	0.911306	3.59827	4.49924	1.67727	0.900181	0.771765	1.04877	7.91322	4.82232	2.38468	2.09344	4.4908	2.46141	11.3705	3.01144	0.623501	1.87524	1.90071	0.977751	2.15032	3.19319	1.21133	3.16807	1.2455	9.94538	15.4358	5.56822	3.1123	22.1125	3.71501	14.864	7.75265	12.1803	12.3068	18.8192	25.5445	24.6843	3.08524	5.29787	1.01509	4.3754	6.61615
ENSG00000006282	SPATA20	9.98399	19.212	12.0193	18.8214	20.8841	10.6184	16.9872	15.6748	24.1994	6.37831	25.0039	21.7891	14.984	19.4328	20.3754	11.8128	25.1434	13.5153	19.813	22.0676	22.5476	16.4199	34.1125	19.5881	10.534	14.2007	21.3607	19.0222	9.52405	4.57202	38.0409	39.865	58.2581	57.6842	53.1674	41.5626	29.5943	23.1901	35.5811	30.897	47.7187	44.6063	27.1713	28.8909	18.0048	8.16941	46.8504	31.3583
ENSG00000006283	CACNA1G	0.157879	0.111612	0.116522	0.790595	1.21144	0.1792	0.195278	0.18989	0.256744	2.72216	0.314165	0.0789533	0.489739	0.372721	0.051166	0.13038	0.312967	0.322951	0.0946768	0.229894	0.152786	0.121768	0.355929	0.134174	0.107075	0.180773	0.225488	0.775335	0.129435	0.158564	0.695753	0.250355	0.225149	2.42957	0.357026	0.148792	0.0868142	0.330782	0.153006	0.246366	0.231692	0.112804	0.167991	0.211129	0.180078	0.0936247	0.364619	0.436441
ENSG00000006327	TNFRSF12A	2.4149	9.10167	6.27827	5.12448	0.41402	5.6308	8.76782	2.32969	23.4292	15.8082	14.7645	6.66066	23.9594	81.3499	33.0188	5.14677	10.2796	2.75425	23.4861	56.2782	10.3989	13.718	5.90493	14.1347	95.0529	4.58966	15.8996	8.23814	64.2004	7.86034	2.57823	31.0773	8.01489	24.2346	30.6283	21.4396	24.1246	5.68948	41.9393	38.8545	34.2714	48.3384	21.4551	14.9158	18.0927	29.4708	26.2454	18.2369
ENSG00000006377	DLX6	0.15889	0	0.352332	0.16994	0.958749	1.06798	0.125495	0.728116	0.641557	0.640262	0.0339854	0.718662	0.204953	0.231718	0.321554	0.0709479	0.66943	0.569702	0.559266	0.297051	0.323574	0.0156992	0.044003	0.421608	0.246939	0.121233	0.657318	0.190054	0.187212	0.139736	0.325074	0.27152	0.179489	0.153812	0.162726	0.485144	1.19475	0.300478	0.0640141	0.149794	0.685919	1.08799	0.0424031	0.0664413	0.58876	0.0792576	0.0776802	0.3487
ENSG00000006432	MAP3K9	5.16538	4.95729	4.529	5.23958	5.93162	5.10406	4.43427	4.25997	2.82151	3.77137	4.25812	4.76972	5.9711	9.05846	5.9808	4.52359	8.11322	4.31751	4.26909	2.25744	5.01723	2.73739	4.25712	2.0882	1.8955	4.50324	1.91074	3.2512	1.85973	6.33928	5.48073	3.27009	6.49595	6.6142	5.41746	3.77004	4.03043	8.17179	3.78457	4.63808	5.93454	5.13457	4.37982	5.30618	1.91504	1.58568	3.50034	6.64737
ENSG00000006451	RALA	24.9686	14.9987	14.6367	16.365	17.6634	15.9125	17.6926	14.2315	40.0754	25.6295	34.6851	16.6681	39.1914	16.5894	13.2573	30.7179	53.428	10.6278	20.7979	17.427	12.9763	13.4009	12.1477	11.7311	15.2038	18.2798	10.453	19.6414	26.1912	17.0194	22.5726	22.1289	19.2319	22.4452	21.0733	23.4457	30.4426	26.3308	22.1804	27.029	20.7813	19.575	26.5349	27.4019	33.6463	22.0971	23.0026	31.8653
ENSG00000006453	BAIAP2L1	8.9605	20.7642	10.7514	2.06976	1.5142	0.698396	1.03091	1.82983	7.13533	8.22884	0.34734	0.452042	8.52289	3.49911	15.0619	6.53362	16.4179	14.1093	14.8622	9.13266	6.38905	7.51777	14.945	8.07981	6.72323	66.5177	7.75019	16.9406	9.5935	14.7656	4.97826	5.75222	11.6149	11.0852	6.29222	13.7269	6.32998	4.53312	5.56994	9.68669	5.19353	6.24358	9.00493	16.3485	8.09529	17.9198	24.5237	7.13821
ENSG00000006459	KDM7A	4.88834	3.57146	1.47464	1.79944	2.59595	1.27712	1.43736	2.2981	3.15155	2.14705	0.980838	2.87162	1.95371	2.0268	3.03698	4.72298	4.32971	1.77407	2.21432	4.38073	5.6152	2.45603	7.14311	1.37416	1.81288	29.2794	2.04565	10.1729	4.0279	4.2197	3.84276	1.39981	2.27965	1.60763	1.58271	1.42573	2.21185	2.04406	4.1965	2.39408	1.89515	1.62693	2.03319	1.86563	1.90371	1.7015	7.21105	3.01805
ENSG00000006468	ETV1	29.9202	20.7308	20.6759	60.0506	10.1593	19.4128	6.27025	9.74993	24.4992	28.638	21.9483	12.5274	9.34632	4.49295	46.2429	20.5167	38.056	17.6407	7.64643	17.4686	11.9072	1.49846	29.962	12.8903	1.54386	14.8425	19.214	23.057	28.5677	38.0821	1.9245	2.23814	1.79901	1.46038	1.2475	0.686714	7.11557	1.45521	7.13872	3.21052	1.67875	4.07405	4.70654	0.87356	2.88531	7.73689	4.99144	0.882158
ENSG00000006530	AGK	16.755	13.3911	9.77961	15.1872	10.9916	11.7121	9.09392	11.6052	15.2923	32.9709	17.4127	8.89645	20.7834	22.6173	22.0091	20.196	34.62	13.5858	20.2534	16.3522	20.775	24.3063	19.9329	14.9195	21.9461	21.8993	19.2852	25.4482	24.1772	24.2945	18.1467	22.6682	24.1008	17.908	22.3151	24.9143	22.2625	28.1244	23.2151	21.6265	20.2759	17.5144	20.6526	20.7722	25.753	20.8221	15.3463	21.9017
ENSG00000006534	ALDH3B1	0.259139	0.880044	0.0957685	0.664939	0.305496	0.0694983	0.405848	0.74088	1.11765	0.648487	0.606815	0.689061	0.491522	1.37173	1.53773	0.285095	0.685456	0.281838	4.17677	1.58504	1.26954	0.326313	2.23874	0.499406	0.224255	0.533934	0.866017	0.0493682	0.885058	0.0953005	0.105501	0.215113	0.130003	0.0742178	0.133538	0.373031	0.0573219	0.112046	0.110379	0.0226255	0.211381	0.285623	0.250585	0.0896746	0.213097	0.0306093	0.765044	0.120588
ENSG00000006555	TTC22	5.0088	6.60684	6.68958	4.85485	0.956973	1.21109	0.0797932	2.18742	0.397399	3.46651	1.34245	2.83346	3.13939	1.13293	1.4789	4.08046	0.403721	3.55524	3.18509	4.48481	1.5662	4.55129	5.59076	5.92778	0.160299	2.99147	2.86682	1.50987	0.880044	0.342874	3.90552	0.735222	5.99256	6.28937	5.96067	3.31573	1.40649	5.25611	2.15787	4.03247	1.04129	4.13751	1.81342	2.91987	2.19939	2.30916	5.91064	2.99998
ENSG00000006576	PHTF2	8.59204	5.49562	7.05645	4.18346	7.41171	9.21325	6.09257	4.39766	3.79027	6.74997	6.18527	5.81967	3.95333	8.40424	5.3939	5.99774	3.19631	4.82199	5.92202	3.02993	3.37939	1.87642	2.79836	2.04566	4.29972	7.3601	4.26047	6.09833	3.49255	2.68357	3.05976	1.17291	2.19307	2.90676	2.45707	1.94837	2.16644	3.2687	2.66169	2.34453	1.9117	0.917998	3.54898	2.10994	1.72436	4.14159	2.3592	2.45584
ENSG00000006606	CCL26	0.251668	3.75572	2.47674	0.145965	0	0.23322	0.293699	0.944276	2.51796	2.05038	0.604451	0.171886	1.55219	2.20863	4.77394	2.97451	1.41633	14.5859	0.36893	4.39779	3.74326	1.56635	9.30028	46.3784	0.708979	3.91626	8.40252	10.5898	2.85841	1.10919	2.25	3.97189	1.31452	1.03455	0.239289	0.485913	2.6729	0.231891	0.571318	0.433152	3.38322	0.489955	0.908969	0.438966	1.26697	0	0.655368	0.399188
ENSG00000006607	FARP2	18.6431	16.2886	13.2243	10.931	13.4927	8.6924	9.48152	11.3324	7.24217	16.1447	3.91089	15.2384	13.7615	6.8563	9.29043	10.2549	11.2016	10.8111	10.6808	14.4289	18.7263	14.8136	14.2961	13.2695	17.3361	13.3774	8.36935	12.3378	15.9018	9.4041	15.6646	16.442	17.3586	28.5875	19.414	13.6838	14.8901	18.6183	14.9427	13.833	20.3686	19.5211	21.5519	20.3527	15.1878	24.6512	12.4632	14.8121
ENSG00000006611	USH1C	1.61586	3.80014	6.32318	0.613917	0.111013	0.620515	0	2.61214	218.731	6.95463	0	0.0330697	1.52991	5.16091	8.67496	3.28724	0.0138312	0.0538022	0.211001	13.9623	7.66353	1.36838	1.13699	0.773922	68.7974	5.63525	0.298123	0.169405	14.9498	0.78267	1.47788	0.322865	7.57016	0.0887692	1.09641	0.257876	0.094615	0.168354	26.6924	1.7693	0.441193	0.106428	0.0400967	0	5.44879	12.1054	8.29249	0.0433161
ENSG00000006625	GGCT	25.1106	23.196	25.4619	38.6062	24.9083	33.1386	35.1857	26.3854	86.577	35.6308	15.3241	29.0183	24.5392	31.562	24.1696	34.4124	35.2651	28.0676	32.8013	24.764	21.8165	19.54	19.6108	19.1241	23.3403	44.8536	18.9516	46.2512	22.0742	77.3008	18.4676	15.5103	18.1691	13.0628	14.89	20.5089	18.418	19.043	19.728	21.8126	17.2817	21.3943	17.9947	18.0005	19.199	22.6175	14.5999	19.214
ENSG00000006634	DBF4	6.70013	4.05449	3.90116	4.78911	6.8995	4.28912	5.92277	5.54959	4.97316	8.00277	3.76616	4.63808	5.33165	4.32231	2.62139	6.82953	8.20934	9.03637	3.66066	2.03905	2.11128	2.25932	4.47717	4.13482	2.34665	5.33531	3.6845	5.80145	2.97963	3.93883	4.11796	4.7261	2.47045	3.54977	2.41774	2.83248	5.87591	3.29081	2.60018	2.12171	4.74594	1.32623	3.0279	5.67735	2.84462	1.34561	3.66176	3.42948
ENSG00000006638	TBXA2R	0.222325	0.109118	0.338662	0.144696	0.138193	0.399542	0.0838308	0.170143	0.467302	1.19482	0.813108	0.195284	0.0992904	0.115357	1.12351	0.23245	0.511711	0.200881	0.387164	0.517152	0.533352	0.0977354	0.194455	0.297424	0.138869	0.125068	0.349719	0.337245	0.272031	0.12335	0.332399	0.371589	0.454752	0.368356	0.581975	0.440941	1.01929	0.236988	0.63923	0.129778	0.684133	1.33269	0.481173	0.194353	0.829221	0.0896096	0.825196	0.476308
ENSG00000006652	IFRD1	93.8626	98.8742	71.7251	45.4618	46.6154	28.4668	59.6748	46.688	31.4467	84.2842	47.3953	50.7524	75.1538	49.9986	121.525	67.8733	69.419	56.1116	76.2583	28.7366	45.4036	33.7527	29.0746	33.2678	37.4935	69.4721	33.7099	81.0839	27.9441	49.3627	41.6985	45.6122	45.4463	55.073	55.547	59.2817	46.8929	76.5431	60.883	58.8396	64.5138	45.0045	52.0617	35.0233	39.6214	44.4645	24.3951	53.4557
ENSG00000006659	LGALS14	0.413674	0	0.0807406	0	0.165285	0.130507	0.396657	0.174164	0.204605	0.0510928	0.296418	0	0.0557054	0.0627986	0.0742793	0	0.195338	0.0379315	0.267748	0.210093	0.295237	0.0403067	0.123665	0.0976222	0	0.0433225	0.130534	0	1.44168	0.113004	0.214306	0	0.229425	0.209766	0.228712	0.164388	0.23474	0.646494	0.515104	0.0605104	0.156276	0.197855	0	0.346424	0.171418	0.211815	0.146324	0.225129
ENSG00000006695	COX10	4.3365	4.38113	4.9396	5.54143	3.75866	4.75859	3.71217	4.30292	4.53316	4.35857	4.75892	4.66827	5.22497	5.97324	3.45782	4.4321	9.78123	6.00765	2.76876	4.53086	4.8322	6.37396	6.82729	4.96645	5.93681	7.24582	4.27951	6.5975	6.1518	5.99975	3.37738	4.82831	6.28481	5.28094	4.64021	5.51323	5.37602	4.46887	5.7625	7.23692	6.58398	5.40715	7.08451	5.47323	5.62684	6.2913	6.03765	3.91471
ENSG00000006704	GTF2IRD1	40.1903	48.6715	47.3709	21.0155	30.6654	44.4707	39.2305	20.5197	74.5786	43.2497	47.0995	19.3991	54.6494	41.9215	18.6628	98.648	25.397	21.2015	63.2056	28.9512	48.1473	80.2485	49.4225	55.2877	71.1588	37.6584	58.517	57.551	72.1486	107.001	35.8661	49.9434	56.6343	86.2606	45.4978	56.2511	34.5323	53.1853	52.2106	46.4993	54.664	35.6168	41.4981	48.6089	63.1183	60.0898	60.1067	57.9675
ENSG00000006712	PAF1	65.2543	78.0808	57.8561	55.7136	58.1981	56.1854	50.0077	54.2374	54.3865	43.6721	71.0587	53.4455	46.0388	48.4773	56.1308	53.4386	41.6123	69.9005	67.9222	46.1979	35.5	53.334	53.277	55.833	65.031	77.3496	46.4776	58.9473	56.1882	64.3832	61.78	44.4992	40.7806	57.8243	50.7782	44.88	45.5679	46.3468	47.4561	42.1521	49.0269	45.084	48.139	60.1568	52.1016	69.8728	61.4157	41.8181
ENSG00000006715	VPS41	68.6629	79.0773	62.3292	91.656	75.9328	51.6451	52.5485	62.276	78.6469	85.0377	63.0177	57.397	51.0705	54.8127	61.8952	87.9734	161.989	87.9791	74.3951	41.5748	67.5017	42.3574	47.8878	45.6449	56.7185	74.154	50.1422	75.7394	55.1534	45.6173	46.1938	59.6476	100.2	54.1378	74.9727	86.1485	68.4994	109.417	54.6137	87.9766	86.0815	58.1614	93.53	89.7824	49.9216	46.6289	34.6849	73.9703
ENSG00000006740	ARHGAP44	19.0854	17.5918	16.0929	13.869	8.75439	13.5118	17.2951	13.5509	13.1476	18.76	17.1374	18.272	23.0638	17.6735	18.0312	22.2277	19.3031	28.3391	15.0707	10.7452	19.3512	11.3311	17.4149	8.54556	13.3274	12.2681	9.06069	25.4771	3.43293	9.99307	9.51904	8.17133	11.8173	9.60015	12.5626	14.311	11.208	6.99304	11.4586	12.2283	10.6874	10.8518	12.9339	11.0478	6.74007	4.64632	16.1433	14.5303
ENSG00000006744	ELAC2	34.986	30.3516	26.9232	41.9536	28.8893	26.042	27.9451	24.5863	32.8614	27.3458	46.7949	28.7581	23.9587	30.9578	29.4454	32.7114	70.4647	43.2949	28.4393	33.1571	28.143	44.3547	30.4634	32.2142	73.6927	44.6875	26.7251	35.4674	58.9652	23.3197	35.9137	28.1518	26.6207	41.4143	39.9946	35.3087	36.6705	37.4631	40.3529	33.4549	32.1301	30.6157	33.8893	30.3233	31.2145	67.3665	31.1854	32.3993
ENSG00000006747	SCIN	0.517224	0.935407	1.24177	0.723568	0.455095	0.433636	1.00085	1.44747	0.620703	1.20377	0.156922	0.337573	4.89765	0.599523	1.66948	3.2396	0.915748	0.83353	0.264705	7.82698	7.85981	17.502	21.4615	2.11223	0.193513	45.4363	4.06513	3.71268	1.7793	1.80664	0.386084	0.975233	0.233506	0.634096	0.573636	0.55045	1.76937	0.748072	0.418091	1.07447	0.905611	2.66282	0.710156	0.219522	1.90295	0.376876	6.6006	0.231379
ENSG00000006756	ARSD	4.30543	5.28375	4.77873	5.88574	8.97838	1.49023	6.4179	8.23287	0.539879	2.58778	10.2046	8.9446	7.17639	6.65379	4.23823	5.06338	1.60645	1.30104	7.62075	7.55397	6.51619	1.45573	3.62527	6.98981	0.661045	5.22719	3.65234	0.582382	2.13431	1.66429	9.36691	6.49747	8.65475	9.42331	5.9619	3.77953	6.37038	7.06937	8.79907	8.19518	7.07662	6.59134	5.12074	8.13417	5.93652	0.383647	2.94623	7.96507
ENSG00000006757	PNPLA4	12.7168	15.1264	16.9546	18.3718	25.735	30.392	15.8879	21.4015	20.8536	21.0812	36.1037	19.0463	35.0315	37.467	16.1467	20.54	26.1725	13.6936	17.8807	28.8196	29.7216	33.7526	32.5431	16.8198	44.0708	35.2886	17.1005	20.5887	36.3295	18.701	74.3401	18.0727	15.6884	30.4148	20.4664	24.9388	20.4407	25.6282	20.9375	21.0514	23.3563	22.7958	30.8463	61.4393	20.1908	38.966	21.5006	27.0058
ENSG00000006788	MYH13	0	0	0	0	0	0	0	0	0	0	0	0	0	0.00628786	0	0	0	0	0	0	0	0	0	0	0	0	0	0	0	0	0.00412711	0	0	0	0	0	0	0	0	0	0	0	0	0	0	0	0	0
ENSG00000006831	ADIPOR2	43.2096	40.1266	47.6031	15.6817	33.0466	16.9755	16.0925	19.5547	12.6668	12.1848	18.9509	15.177	16.4862	14.3543	11.9573	18.9205	16.1806	17.6581	21.1975	15.7465	17.0272	24.1786	20.0465	23.9345	17.7545	72.6511	28.5728	32.1473	23.6595	44.7559	24.007	25.8215	22.2479	28.0119	19.2834	26.4171	24.5423	20.431	22.3728	39.8019	21.2768	17.929	20.3954	28.9582	21.0236	20.6339	24.3035	34.5071
ENSG00000006837	CDKL3	5.64108	4.23731	5.44152	7.51945	8.81879	10.0243	9.84923	12.097	24.0586	10.0907	10.1601	10.031	10.8604	10.6276	5.99418	11.9562	5.92796	8.5597	9.3592	7.15986	8.54637	9.73222	9.73241	6.89732	9.80714	4.80803	8.71921	24.6502	7.54482	15.2423	9.55652	8.58783	6.47528	9.56067	7.68507	8.76319	9.08041	11.3896	7.81957	7.21582	5.22162	6.77479	8.82575	6.52566	5.96369	5.58665	9.54571	9.13743
ENSG00000007001	UPP2	0.06784	0	0.0655183	0.0654345	0	0.427017	0.325003	0.128008	0.144043	0.924085	0.0852825	0.105978	0.561675	0.498629	0.154628	0.386851	0.157347	0.00936599	0.187974	0.0906323	1.06665	1.73294	0.767507	0.507264	1.69002	0.141283	0.542079	0.522626	2.86658	0.170598	3.14902	2.32694	0.336724	0.585275	0.792155	0.751657	0.877579	0.67342	0.642521	0.622375	0.363888	0.870107	1.17252	1.77522	0.365625	7.04372	1.69311	0.984549
ENSG00000007038	PRSS21	0	0.108702	0.280524	0.268155	0	0	0	0.020435	0.0306045	0.0474856	0.0732903	0	0	0	0.0446735	0.023112	0	0.0649775	0.0230706	0.512538	0.0424502	0.0970679	0	0.0791086	0.076806	0	0.0593003	0	0.0423371	0	2.92568	0	1.01045	0.20894	0.210573	0.349753	1.09462	0	0.843887	0.0988404	0.34435	0.285097	0.710614	0.0782945	0.194806	0.481647	0.864623	0
ENSG00000007047	MARK4	12.4666	17.6867	13.214	34.6982	20.7961	23.9442	20.8221	13.6021	11.0337	12.7846	19.5768	24.2088	10.8434	16.6966	13.0424	16.202	15.3549	16.6343	28.052	15.6532	29.3515	21.7164	24.5492	20.359	23.5272	15.903	19.7799	15.5413	18.7697	16.5597	26.054	21.2063	33.1083	26.3202	23.0232	33.5814	27.5444	20.0927	18.9784	34.4798	23.0761	19.9221	20.4941	18.4675	17.0315	20.2169	26.6546	35.4808
ENSG00000007062	PROM1	0.0511646	0.0773507	0.545555	0.523557	0.395073	0	0.23226	0.200302	0.565049	0.157034	0.0872322	0.239276	0.209566	0.181435	0.37212	0.692257	0.412216	2.02701	0.38353	3.79259	0.529291	0.549867	0.132479	0.221852	26.8523	0.0655667	0.200367	0.0166167	9.63771	0.05182	4.29366	0.17313	0.00865777	0.457313	0.208549	0.0830133	0.172626	0.143363	0.695318	0.0886776	0.0158025	0.0697384	0.0213435	0.562272	2.07512	11.3467	1.6989	0.0751337
ENSG00000007080	CCDC124	5.56986	21.3574	13.6718	5.13932	5.96182	13.8848	19.0266	7.89142	32.2241	3.62332	11.6492	21.7181	24.9692	14.9806	14.1595	3.91214	7.9887	8.86095	10.9675	17.5338	3.56123	5.79231	11.626	14.3017	23.7104	19.3349	9.20086	10.2317	8.86414	8.75686	7.5204	15.2706	13.3487	14.5291	31.6564	14.0805	10.3806	7.12517	12.8663	11.7276	30.6023	18.4733	13.0447	17.3437	10.3383	19.5348	14.3467	11.1556
ENSG00000007129	CEACAM21	0.393003	0.243545	0.332489	0.246173	0.150499	0.23054	0.134552	0.533425	0.482556	0.497059	0.489335	0.135058	0.322797	0.532932	0.506286	0.608655	0.197095	1.76511	0.404768	1.46973	0.56757	0.0560832	0.316947	0.627465	0.146771	0.418971	1.06079	2.50864	0.681049	0.64606	0.406929	0.674005	0.434723	0.28188	0.209678	0.43632	0.797618	0.237634	0.228886	0.479494	0.743802	0.700633	0.171917	0.405229	1.35074	0.37579	0.0760174	0.124395
ENSG00000007168	PAFAH1B1	143.671	106.177	90.3928	108.765	145.338	83.2518	116.459	100.489	64.9531	94.5617	106.912	107.785	106.118	85.9418	95.4526	114.532	109.182	114.708	90.356	62.3927	113.148	90.4685	85.5942	66.6998	82.1866	120.478	78.0033	128.507	94.4878	70.0835	73.0267	67.1414	79.0849	80.3605	72.47	84.0104	69.6313	102.269	88.9949	73.4183	55.3914	58.0463	70.8409	92.0826	78.5057	108.395	94.6868	80.5542
ENSG00000007171	NOS2	0.00993122	0.101473	0.141399	14.9389	0.0771813	0.810376	0.0610476	0.323965	0.115656	0.331855	0.0758327	0.123125	0.0679111	0.114015	17.1122	0.149632	0	0	0	1.21842	0	0.116095	0.168847	0	0.00663779	0.34892	0.0390958	0.169341	0.188737	0.0504213	0	0.229005	0.12153	0.0849727	0.159746	0.0694352	0.417438	0.159103	0.137677	0.000939944	0.787472	0.469481	0.297977	0.240728	0.593458	0.00935738	0	0.102034
ENSG00000007174	DNAH9	3.6173	3.7325	5.93431	6.2953	4.44721	3.28865	6.48161	3.75694	0.0706869	5.93636	6.08774	8.1993	2.4544	6.8109	1.07343	3.59763	22.013	3.09022	7.93141	5.28102	6.09591	20.6794	8.84729	13.5842	8.45654	4.33425	7.22757	8.17478	8.2024	10.1762	7.61652	9.37197	6.64642	10.3018	6.3492	9.54158	5.74077	9.79665	5.61688	7.4249	2.89351	6.84739	8.53175	10.2624	13.9276	4.58555	7.81013	9.0371
ENSG00000007202	KIAA0100	64.2825	58.6686	58.3155	68.1557	65.8811	70.4826	55.5805	60.0085	63.1508	55.7125	70.1043	53.4503	44.4875	67.9726	60.4866	38.0145	76.6392	67.1851	46.6072	46.924	40.0863	60.9355	38.1915	46.772	66.975	71.692	46.7234	45.0764	70.9042	32.5717	65.0457	70.5847	47.1559	57.0457	55.8485	58.8207	66.7216	53.473	64.3702	70.6938	49.6325	65.7986	56.408	76.2337	64.0068	79.5963	48.993	60.1551
ENSG00000007216	SLC13A2	0	0	0	0.0221709	0	0	0.0291438	0	0.207083	0.297503	0.11565	0	0.0159535	0.593519	0.0416949	0.0140815	0	0	0.11113	0.11464	0	0	0	0	0	0.0718422	0	0	0.178041	0	0.469829	0.03926	0	0.0277531	0.0124231	0	0.0131026	0	0.0297034	0.0160098	0	0	0.0288798	0.287277	0.0545587	0.0698944	0.0674523	0.0158176
ENSG00000007237	GAS7	19.4376	14.8984	2.12397	2.84826	0.759711	1.80285	3.41846	8.47599	4.12553	0.369063	0.522519	0.802136	0.739918	0.522838	1.39932	2.39245	1.93377	1.13924	0.353482	4.02434	13.4474	0.232784	1.27989	5.14506	0.754887	0.509578	5.22029	0.352079	1.32365	0.20066	2.84871	2.5038	10.1677	0.133905	6.55244	6.21226	4.75324	10.1207	9.47611	11.8308	7.33042	8.14081	6.81151	0.646262	1.53716	0.460543	18.21	7.92531
ENSG00000007255	TRAPPC6A	0.785932	8.76597	5.05087	2.06376	5.6616	6.38915	10.2311	7.22846	8.82966	2.91478	6.15305	9.96533	10.1465	6.05512	7.75977	2.81727	5.80104	7.50949	3.73048	10.9527	3.99334	6.98513	12.9244	11.6832	17.8481	21.5388	8.11161	10.5985	5.43748	8.61564	5.15256	17.0221	13.5529	17.4297	22.7877	18.1539	9.37683	3.64257	15.5206	18.4702	25.059	16.8667	15.7845	8.63225	12.8747	15.4967	8.99227	18.2973
ENSG00000007264	MATK	1.82937	2.42233	1.72704	0.357412	0.218709	0.440792	0.162147	0.573027	1.11217	0.318217	0.414023	0.337678	0.936056	0.728652	1.29348	1.31928	0.755875	0.91468	2.85862	2.79045	2.33895	1.27484	3.62141	2.06057	1.90776	1.05826	1.24821	5.14548	1.15053	2.45808	1.66379	3.01006	8.53859	3.87756	8.1975	3.72478	4.86588	5.92601	7.41129	14.2255	11.0135	3.74931	5.43185	0.468098	0.57046	2.02957	12.4889	9.68432
ENSG00000007306	CEACAM7	0	0	0.131584	0	0.119262	0	0	0	0	0	0	0	0	0	0	0	0	0	0.0985889	0	0	0	0	0	0	0	0	0	0.164374	0	0	0	0	0.0286338	0	0	0	0	0	0	0	0	0	0	0	0	0	0
ENSG00000007312	CD79B	363.394	461.706	118.448	15.1003	2133.94	86.8755	17.8759	22.5696	5.15685	721.897	3.61394	19.3358	96.3678	6.49618	8.98658	4.31738	1.93778	11.9895	14.2267	36.7864	1.2603	0.711312	1.21822	1.04778	0.898687	42.2756	0.953001	1.07029	1.52192	0.841294	0.647574	1.72354	0.9198	0.519896	0.545739	0.561924	1.82925	0.654152	0.519315	1.04837	1.03113	1.0516	0.690828	0.26667	1.94806	1.42531	0.711364	0.900601
ENSG00000007314	SCN4A	8.31969	3.32906	4.27142	0.296973	7.13107	3.9115	0.91984	1.15661	5.24775	9.96037	0.124767	0.605731	6.00727	0.828755	0.22028	0.218294	0.109382	0.505475	0.153246	2.20807	0.517454	0.0427658	0.151348	0.167487	0.257396	1.70529	0.044301	0.164458	0.142967	0.0915018	0.307646	0.110068	0.351903	0.325867	0.0786776	0.138257	0.615012	0.0570306	0.035235	0.146439	0.323063	0.398893	0.515093	0.328867	0.760691	0.11532	0.39331	0.499136
ENSG00000007341	ST7L	27.073	14.772	27.8073	28.9942	13.6195	17.4364	22.2652	17.8719	25.2182	21.1391	14.1183	18.9078	20.564	9.49932	18.4926	23.7513	12.3482	17.1723	15.9613	17.1713	31.5242	21.5538	22.6897	19.5167	17.0056	12.8317	20.9813	21.6383	9.37985	23.8555	14.5105	20.0313	16.3183	17.2745	17.4409	16.6272	21.6624	23.1705	21.0816	20.5862	21.6607	13.2273	17.5604	20.2202	20.447	19.3017	19.4348	19.4305
ENSG00000007350	TKTL1	0.520038	2.27392	2.78718	1.39585	0.0913209	0.0620358	0.0139594	0.0409041	2.13508	3.07905	1.0259	0.0233926	0.231314	0.600028	0.301825	1.82767	1.89674	1.11606	1.06878	1.19278	1.95159	37.6965	1.07324	5.77887	0.00961614	13.2354	20.9407	3.85842	0.281945	88.7273	0.1505	0.336103	3.55011	2.5666	1.44273	0.10486	0.112645	4.70101	0.0853195	0.344002	8.31894	0.29803	2.10964	0.118207	0.0522578	0.352618	0	0.539363
ENSG00000007372	PAX6	2.89341	2.54222	2.8765	0.163754	0.362169	0.606362	0.172665	1.51911	5.82083	0.644324	1.43043	0.615508	1.53861	4.64525	9.40169	12.7372	0.413246	0.393256	0.686887	6.23589	5.33262	3.70647	6.62823	0.161743	0.280785	10.8278	0.460287	5.52622	2.79629	1.56924	5.72115	0.818181	2.01551	0.429523	2.60024	0.105331	1.62608	0.382845	7.15831	5.53045	1.64307	0.411384	2.47027	1.01507	2.39938	1.30997	101.961	0.32802
ENSG00000007376	RPUSD1	0.69086	2.20066	1.16241	1.36507	1.20914	2.5104	3.78485	2.03282	3.58898	1.52181	3.48383	4.99261	2.49494	3.01149	4.18863	1.30931	2.21527	2.68059	3.48989	3.84055	1.00082	1.58609	1.81621	3.46738	4.8939	2.95813	2.59556	0.745408	1.56405	1.61948	0.996569	5.80972	5.44319	3.80455	9.38211	2.90841	1.92306	1.61356	4.28653	4.43872	7.33435	5.41793	5.36739	3.69475	2.49671	4.71607	5.28233	4.11821
ENSG00000007384	RHBDF1	1.26814	3.63284	4.33697	2.10299	0.384205	2.85046	1.37169	4.17239	1.57048	11.8385	5.30526	0.644511	1.60337	2.18456	8.84185	3.96695	3.59758	6.03103	2.78528	10.3654	2.0771	1.36874	0.838781	3.71128	1.25333	2.80614	4.81542	1.47302	2.24494	0.853431	2.31678	5.69578	1.98991	4.62654	1.077	2.18925	7.78907	1.20188	3.45512	1.47112	3.01898	6.37889	1.62079	1.56619	7.01338	1.12105	2.70915	0.914806
ENSG00000007392	LUC7L	71.4139	44.8591	29.2535	80.6266	75.82	60.2812	79.685	110.208	54.5182	148.509	95.6369	78.3442	99.227	70.3248	85.0117	100.519	175.576	87.6129	152.757	75.4673	122.349	115.426	110.922	90.59	71.5933	57.3298	104.494	81.4782	87.4316	93.1933	69.0998	99.2571	101.662	128.333	143.268	87.7071	88.2501	167.285	117.815	83.1266	95.6087	80.5708	85.3313	49.1475	93.4732	143.629	119.796	88.41
ENSG00000007402	CACNA2D2	3.63025	3.48049	3.64886	6.12681	12.9362	6.43885	6.8175	7.49075	4.0136	2.8915	4.87531	9.12766	4.63243	4.56241	6.61539	6.10413	4.34097	3.29111	7.30031	4.80067	77.3122	1.38193	92.5302	2.45538	2.10247	5.16292	2.50488	57.2604	2.66943	117.071	6.93032	3.04506	5.35041	2.38052	5.64834	3.62833	5.21367	4.18914	4.28965	6.33278	3.85025	2.9104	3.00404	3.25574	2.58426	2.63578	7.22036	6.56391
ENSG00000007516	BAIAP3	48.6762	60.3123	51.35	188.682	70.4303	106.357	137.556	112.116	53.1174	122.203	320.647	149.764	86.8151	61.5444	226.813	118.939	32.5462	233.271	132.107	140.424	114.205	89.0359	174.592	226.289	41.6794	85.3672	187.346	65.2398	6.28531	165.069	39.4283	297.29	316.929	523.539	632.834	319.921	168.391	214.649	283.647	244.041	281.192	331.676	203.967	52.2716	267.966	2.50801	375.093	234.393
ENSG00000007520	TSR3	1.21881	6.121	6.92609	4.99296	4.02695	17.5157	10.9231	7.10971	16.4726	4.70595	9.99674	14.1381	12.5049	16.9949	10.1188	5.55105	7.10424	9.91586	5.4774	19.4147	5.34378	7.68032	10.3093	11.4513	26.2238	12.7347	9.66421	9.37269	12.1955	6.29128	8.92023	13.2327	15.3397	14.067	17.9733	14.9637	8.92131	5.48609	12.3042	11.2854	23.1609	15.0397	12.3301	25.2311	11.8335	25.94	15.2201	12.5117
ENSG00000007541	PIGQ	4.01673	13.2328	10.6455	12.726	8.00247	23.8918	22.2687	15.8676	30.4315	15.2393	95.7638	30.6739	29.2213	45.2938	29.8267	14.0444	14.9444	28.0061	37.4412	35.4097	15.6317	22.5108	27.6964	44.1254	54.8546	22.893	34.5733	22.914	30.0454	17.8249	21.653	93.0964	62.6881	57.6567	98.1771	52.163	42.7635	27.6353	54.2521	55.5556	65.576	68.4384	67.0584	50.9746	48.4865	61.753	75.9779	50.9467
ENSG00000007545	CRAMP1	3.33338	4.29302	4.24457	7.6934	9.88953	12.774	10.9016	12.2716	8.47971	7.65689	11.2886	8.04262	6.79762	6.40562	9.0367	9.24924	6.70531	11.9182	6.95753	12.2289	7.08323	11.593	12.6489	10.6325	11.4179	8.47818	8.29528	8.25132	9.24723	9.39855	6.39583	12.087	19.623	15.9211	13.6392	9.0794	12.3973	13.4393	12.2728	9.52853	17.5773	11.1713	10.882	6.39672	10.9851	17.9503	14.4878	10.4079
ENSG00000007866	TEAD3	0.194189	0.664971	1.74937	4.61362	6.7981	1.30658	1.73303	2.82644	0.211055	1.2462	0.597782	3.76503	0.312049	0.867815	3.11004	1.00272	2.42865	0.396631	0.66094	1.69712	1.91585	0.495292	0.231789	1.37395	0.173873	0.947393	0.402501	0.992959	1.12078	0.512901	2.01607	0.490752	0.512419	0.720055	2.20975	0.849739	0.0171668	0.558727	1.03959	0.720314	0.975065	1.99944	0.0502433	0.297076	0.985149	0.502681	3.70651	0.836985
ENSG00000007908	SELE	0.0118368	0.0492356	0	0.0592044	0.0380536	0.13987	0.0207431	0	3.27995	0.165657	0.00745734	0.14722	0.122965	0.300112	0	0.0093308	0.0790171	0	0.0450979	0	0	0.00867144	0.00723938	0.034644	0.0370736	0.112089	0.0118245	0.0234995	0.0894771	0.00994448	0.0630824	0.0265457	0	0.0460022	0.00826358	0.0236071	0	0.0184867	0.0397861	0.0200479	0.0617738	0	0.135401	0	0.00887834	0	0.0121604	0.0849063
ENSG00000007923	DNAJC11	20.7613	16.4554	16.0506	21.7433	20.2697	18.4644	16.1331	19.4913	19.5193	16.9476	12.2729	16.7068	14.7166	13.072	19.7489	15.6521	22.9474	23.4196	17.6932	17.7723	22.3181	21.0618	22.8946	25.3298	22.396	15.3641	19.8365	13.8092	27.3814	33.7365	18.1714	24.5504	39.9618	32.0418	31.4509	26.6744	25.3371	40.9879	23.7935	27.5171	37.4061	24.5435	23.9996	20.8497	18.5969	30.4683	24.0021	30.8303
ENSG00000007933	FMO3	2.0965	4.85298	11.4705	1.3266	3.56946	6.51248	1.30996	4.57902	23.8537	8.25131	0.619694	1.7892	2.382	2.90156	14.146	4.22491	1.43733	6.88611	1.19145	11.6944	5.98096	0.946858	5.8122	1.29781	0.699819	5.18566	7.24318	3.34311	5.55202	7.40584	1.86562	5.17793	2.88178	5.57252	2.96369	1.29215	8.27454	0.75389	3.15011	3.53849	1.85182	4.54865	4.05882	0.711376	7.31223	0.712911	1.74944	2.86913
ENSG00000007944	MYLIP	11.6772	7.49648	10.4225	17.3617	12.6813	10.8839	4.68465	12.8815	6.46382	18.9931	7.29863	10.4458	8.75346	5.32358	17.9342	11.8545	22.8866	15.9639	11.7196	12.6347	61.6745	23.3453	95.3749	24.2837	36.5772	31.3347	23.0367	36.7569	40.9622	15.9437	92.2315	18.8048	9.9403	64.9169	18.5953	13.681	25.9193	14.9614	27.2288	9.94201	16.4056	22.1706	22.7297	59.5617	37.8166	66.9134	23.4659	17.0482
ENSG00000007952	NOX1	0.483013	1.7685	1.21949	1.00857	2.6577	0.815977	0.372135	1.18966	0	0.502267	0.82502	0.0374355	0.193101	0.619994	0.487412	0.0585993	0.0613663	0	0	0.610919	0.184045	0.019791	0.367438	0	0.0297092	0.0481104	0.0634669	0.0138598	0.0567414	0.317734	0.161514	0.0178432	0	0.0192358	0.0118751	0.020262	0	0	0	0	0.0190213	0	0	0	0.0483024	0	0.0425576	0
ENSG00000007968	E2F2	0.0339218	0.0192624	0.0223681	0.263606	0.0303044	0.0989413	0.0497914	0.048231	0.184737	0.0543934	0.0405398	0.0387786	0.03877	0.145261	0.0629821	0.0386673	0.113122	0.236725	0.111156	0.0569773	0.0162482	0.148968	0.0949922	0.0692932	0.0865264	0.00245575	0.0363103	0.185522	0.126516	0.0444407	0.0213055	0.0912727	0.0656485	0.0264036	0.0558442	0.0527361	0.102895	0.0241752	0.0604637	0.0643125	0.203509	0.0470052	0.110349	0.0924402	0.0471238	0.145107	0.136411	0.079701
ENSG00000008018	PSMB1	274.928	229.634	272.253	253.826	219.93	219.414	195.234	188.648	187.062	175.645	248.019	211.733	206.459	204.743	179.624	175.258	299.197	248.803	172.923	189.456	115.947	271.596	218.807	203.864	292.29	192.145	185.503	199.934	219.576	211.764	367.825	189.944	170.745	200.727	197.416	244.301	224.942	183.695	209.687	208.487	223.395	192.023	209.816	279.494	231.028	231.04	189.033	229.229
ENSG00000008056	SYN1	55.0627	33.8456	41.5447	44.9978	35.3998	51.2509	52.4396	29.3361	93.9342	60.6692	53.098	32.0089	25.009	41.9505	20.9836	32.7386	18.7642	23.3819	45.4257	34.1862	71.1432	79.3366	49.5802	41.881	54.4947	49.5836	37.3886	35.921	50.9799	31.3159	80.83	47.016	47.0837	62.9839	61.7537	66.7502	56.0869	93.6223	44.3694	58.9271	51.977	60.3169	52.0932	73.1257	47.2257	52.3835	36.2128	54.9812
ENSG00000008083	JARID2	5.67167	8.2695	4.82058	4.47826	10.2541	6.02559	9.39758	6.95734	4.27011	6.42999	4.86378	16.5766	5.88002	3.77562	3.92397	6.68795	5.63943	8.37605	5.7385	4.49313	9.77325	4.39528	10.6461	3.32044	5.82036	5.03787	3.34125	5.36593	5.28926	3.91011	3.74943	3.15926	4.19143	3.72094	4.42954	4.35682	4.58552	6.23913	3.69859	3.93516	6.0751	4.01522	4.79991	4.39092	4.74008	6.80726	4.3214	3.29281
ENSG00000008086	CDKL5	2.09715	3.37347	2.35452	0.6942	0.564742	3.4867	0.852915	1.32879	2.75735	4.34909	4.71315	0.627854	3.04003	2.83522	2.21047	3.28718	3.84918	4.39593	1.15388	2.58431	5.3634	4.44695	1.12491	1.76537	2.1338	13.1183	1.50709	2.99157	3.0511	1.21896	3.35473	3.2233	3.84313	3.21169	4.1033	3.21054	5.24649	4.93561	2.62664	3.55332	3.93132	3.18868	3.69934	12.4416	5.21495	3.17883	2.82032	4.83396
ENSG00000008118	CAMK1G	17.5273	11.167	21.7603	18.5109	69.0647	24.8955	12.7441	75.838	17.4296	11.3755	10.0986	30.6493	11.3346	2.81772	1.17227	7.8546	2.45555	1.83115	16.0898	10.7103	1.76358	5.05483	0.853285	4.00188	4.09073	1.21696	2.3446	0.347153	1.01784	0.1844	16.0967	25.6622	5.49941	4.03248	10.6273	9.53506	28.0581	15.4273	4.95715	9.80375	7.74211	18.9033	17.8586	8.34724	29.6919	2.28309	16.3221	12.6619
ENSG00000008128	CDK11A	33.736	30.8078	24.6843	20.6213	21.9218	18.3798	31.1151	23.3386	34.767	24.7163	18.8066	30.3026	21.8451	36.1513	43.3876	15.1929	18.8524	26.1467	28.8907	28.6328	35.1982	25.1181	37.3385	37.9836	30.9435	33.8692	38.6525	32.2641	27.206	41.597	19.3139	24.7816	35.7509	35.8615	20.7977	25.3281	23.3761	24.5621	32.4106	19.4397	28.6708	22.727	22.0484	20.067	26.1848	29.8003	26.6988	20.7886
ENSG00000008130	NADK	24.8364	29.1174	26.0337	22.4471	17.1068	19.5402	14.5752	17.879	27.4243	17.6802	12.9696	19.4109	16.6091	11.1489	24.486	13.8501	17.802	26.2945	17.4483	22.9729	18.9521	12.6009	22.3169	27.5599	21.0706	23.214	25.9523	16.1704	17.9804	28.8998	12.5179	20.971	26.9668	22.9681	22.723	21.3219	16.2769	11.7267	21.259	20.4619	22.9768	22.3247	18.5188	17.4842	16.9061	25.3845	24.959	19.6872
ENSG00000008196	TFAP2B	0.141647	0.23054	0.320346	0.00795634	0.0108478	0.0262467	0.0901076	0.398589	0.00524997	1.12189	0.00425931	0.00495969	0.157302	0.381441	0.225567	0.805844	0	0.0223658	0.0471232	1.92944	0.768759	0.0584651	0.197598	0.254547	0.00815172	0.197092	0.18353	0.0602804	0.632158	0.400114	0.0850766	0.077908	0.274274	0.05771	0.411726	0.154301	0.440882	0.0389454	0.00801956	0.0363626	0.145354	0.116357	0.252615	0.0150008	0.330659	0.0297931	0.120459	0.0342551
ENSG00000008197	TFAP2D	0	0	0	0	0	0	0	0	0	0	0	0	0.021273	0	0	0	0	0	0	0	0	0	0	0	0	0	0	0	0	0	0.0158065	0	0	0	0	0	0.0175319	0	0	0	0	0	0	0.0370839	0	0	0	0
ENSG00000008226	DLEC1	9.2263	9.90101	5.10298	0.638142	12.6661	3.11626	10.408	11.5696	9.41219	21.2735	6.1982	16.2523	4.4094	3.56038	3.10032	4.65876	1.68518	3.99583	3.91894	6.61597	0.876729	1.9909	0.303596	10.9046	0.503918	20.6734	10.3423	0.121524	5.05543	0.473591	8.61972	1.26376	3.49453	8.47006	4.94812	2.40051	0.555211	1.63697	1.95511	4.17561	0.397878	1.91431	0.248135	4.37473	2.49095	0.32187	7.74317	2.12671
ENSG00000008256	CYTH3	3.72812	9.61626	12.5943	3.73711	4.08307	7.65371	7.8663	5.56363	4.77705	6.32761	7.10624	1.97944	14.2828	9.93768	7.19426	13.6703	6.21314	10.1971	12.149	14.37	7.91646	4.26898	4.57191	6.35181	19.5704	33.2407	5.51524	7.15433	23.2883	8.81519	6.217	6.31482	4.91221	4.95678	6.50468	5.58353	9.01523	3.10752	6.74257	3.38051	7.67014	7.75609	4.84817	7.37877	8.19699	40.0462	5.51458	4.20678
ENSG00000008277	ADAM22	7.19361	5.38162	4.58677	4.57703	5.204	5.56086	9.07899	4.94316	3.75675	6.86873	9.47904	4.60473	9.25808	4.61528	2.931	6.13525	8.90085	4.64423	4.94583	3.97158	21.9475	11.1754	18.2644	8.03922	14.8053	21.9779	5.26711	40.989	21.858	12.2478	12.3376	16.8485	21.7261	6.682	19.6573	11.9107	17.0656	25.8178	3.27274	6.99908	23.0056	16.7461	26.7844	14.0165	9.83204	19.8915	6.88763	25.6389
ENSG00000008282	SYPL1	41.9799	46.7595	58.015	38.2879	35.2146	23.6157	52.0354	41.7347	30.7766	55.2923	69.9901	92.7217	117.35	42.9856	35.6604	73.383	94.0891	56.6613	85.6802	40.0393	67.2913	73.3053	108.163	66.0718	94.511	113.296	78.9606	128.36	83.7937	99.7437	68.0253	86.7673	49.0839	34.6823	56.5572	76.1955	79.8172	57.9003	54.0384	48.0558	74.2557	62.3894	67.8609	77.9769	95.5603	82.1454	51.0571	37.6498
ENSG00000008283	CYB561	31.5395	88.1189	85.1568	50.0396	50.0854	70.0716	51.6464	40.6442	52.486	67.7113	48.3878	103.28	87.7602	72.3711	119.737	47.1867	48.0124	73.5562	143.861	65.2325	45.5844	90.7524	96.4544	49.4691	123.023	125.088	55.8851	113.67	96.3486	57.8502	40.703	52.2574	53.6193	56.5212	69.4548	38.9386	37.875	35.9726	96.1342	34.458	44.3688	59.2665	68.0895	50.0085	92.8358	133.041	114.148	39.0201
ENSG00000008294	SPAG9	75.7932	60.3112	31.0543	98.0869	95.1856	48.4209	122.446	85.3036	23.2557	75.7649	118.924	119.558	84.0988	66.4434	60.3479	54.0835	69.053	55.4659	83.3541	31.1038	70.529	75.7919	50.8945	54.8447	36.5982	92.606	74.3935	129.045	104.564	39.8728	50.0688	56.8023	72.4499	93.3029	72.3953	53.4611	65.4313	107.28	68.2471	42.3471	48.6858	32.3826	44.7345	162.188	73.2451	236.97	61.3203	55.8022
ENSG00000008300	CELSR3	23.4588	28.6557	15.9827	15.279	13.8047	13.4416	15.3433	15.1541	30.7924	25.5912	20.4247	17.1925	18.4767	20.7144	26.4555	12.8393	14.3853	24.491	21.7733	11.6065	12.8718	22.3835	15.7986	20.7167	25.3351	26.0259	19.0767	12.8701	19.6007	24.923	9.16322	21.6792	25.6378	33.6379	28.5991	24.0253	15.204	18.7952	18.9947	18.4286	25.1825	13.3238	17.5853	14.5507	18.0383	26.0424	27.2565	17.8221
ENSG00000008311	AASS	10.3985	6.94212	6.2863	15.3246	14.0019	7.14075	9.58663	14.5764	20.0793	13.9267	11.3734	12.5417	16.5926	3.12912	11.6512	18.5799	24.1966	16.0825	6.65109	13.06	11.3567	4.35286	14.7481	21.3399	0.946992	17.6608	22.0189	8.32425	9.82877	19.0285	4.05606	12.2717	12.2864	14.1705	12.3815	9.16955	13.2686	12.8073	8.90137	3.18407	7.24975	11.3937	15.8084	8.99153	10.4451	5.15841	7.51497	5.059
ENSG00000008323	PLEKHG6	1.65393	5.70495	9.6762	0.0512078	0.157381	0.183238	0.0481107	0.528132	0.64758	0.569539	0.147057	0.981091	0.201761	0.281504	1.88555	1.44299	0.433693	0.262524	2.13458	0.654298	1.91548	1.43349	1.45087	3.158	0.423591	0	2.8292	0.332331	0.10545	0	0.994576	0.434647	4.57772	0.987398	2.71379	1.93099	0.950515	2.65604	1.80131	0.924195	0.851093	0.151256	0.945177	1.07647	0.330135	0.270164	7.78724	3.1768
ENSG00000008324	SS18L2	38.1114	32.405	33.1086	31.9709	36.3753	24.8313	30.6383	25.694	34.6487	25.2084	24.7553	23.7816	25.7679	26.5024	17.3156	25.4709	18.8676	29.2332	19.9536	23.5082	29.4866	36.4566	37.6649	31.1369	38.8127	38.4427	35.191	32.5826	36.0685	36.8126	17.1889	26.2587	23.0151	25.2906	23.372	27.3484	25.6431	31.5677	20.8754	31.0791	24.0223	20.0868	27.9113	33.7966	26.457	53.968	23.1148	29.5776
ENSG00000008382	MPND	2.31348	6.3834	5.51969	2.60519	1.92104	5.68533	5.33668	2.57661	7.53588	3.1775	4.89688	5.1506	8.39646	5.18118	5.03424	3.54897	4.2691	6.4683	4.79011	5.82813	3.48584	5.24731	6.29097	7.77651	9.74649	9.27514	6.24644	3.95079	5.14944	4.29238	6.00447	6.01511	8.008	11.2017	8.34982	11.6107	4.82257	4.9184	8.15762	6.36939	11.299	6.23422	8.11322	9.88103	5.56787	14.013	11.7631	7.33811
ENSG00000008394	MGST1	3.1158	1.50874	3.34402	0.247232	1.08128	1.1421	0.739855	1.48462	0.952271	0.817281	0.342045	0.235906	3.92119	1.98315	10.6001	12.3296	9.21937	1.94222	1.34602	115.345	11.5819	5.04804	12.9694	4.88786	0.147108	3.28064	12.0889	0.951855	9.69167	2.00477	2.31983	1.50954	1.17141	0.391104	0.776131	0.331607	0.323026	0.684036	5.33998	0.88954	0.166086	0.431857	0.841514	0.15497	2.49914	0.630791	7.10341	0.0817334
ENSG00000008405	CRY1	6.46873	2.53945	7.8623	20.0266	36.2181	9.85996	17.989	17.0391	4.35736	20.1851	10.6342	21.0005	24.7368	13.9003	10.8694	10.5774	26.8574	16.2024	9.2365	10.2436	18.1369	12.9459	13.9859	12.1698	7.5513	23.6867	12.9825	20.9017	17.8502	35.0618	6.56345	7.28295	7.17481	10.0548	9.20058	10.4247	13.4297	8.02159	9.09253	10.9297	8.81762	8.38036	10.794	6.73281	10.8881	7.62036	7.40979	7.99781
ENSG00000008438	PGLYRP1	0	0	0	0	0.305016	0	0	0	0.056376	0.0566218	0	0.0536104	0	0.0692085	0	0	0.108124	0.168056	0	0.0771692	0	0.0447322	0	0	0.0883909	0	0	0.0612777	0.0499712	0	0	0	0	0	0.0503672	0	0.051855	0	0	0	0	0	0.0572168	0	0	0.0936066	0.040441	0
ENSG00000008441	NFIX	0.969628	1.6205	2.3039	0.148586	0.396963	0.737902	0.0954327	1.15866	2.12018	0.505535	15.8398	0.221398	2.62828	4.86748	11.5575	11.663	1.0671	1.99569	1.33719	26.9811	1.88347	1.06925	1.06976	3.97031	0.811058	3.78071	1.79886	0.902906	13.6518	1.45909	0.83137	1.47638	2.42234	0.292841	1.03128	0.34483	1.68469	0.420825	15.2022	1.12558	1.03757	2.60306	0.269106	0.309556	2.51152	4.17193	31.422	0.509508
ENSG00000008513	ST3GAL1	27.2563	21.6906	17.217	4.84679	10.784	20.9972	3.89715	8.27549	5.35148	10.4884	4.10286	6.26578	7.7029	25.7301	7.08156	8.99476	8.24335	8.38767	5.83145	9.65691	42.6931	2.76808	86.5035	12.4229	0.649559	14.6984	10.6432	23.6085	3.47231	5.61794	12.3354	5.07075	2.76306	7.32981	9.61408	16.1324	8.68112	2.66942	12.9048	8.39392	1.71474	3.77133	8.60517	7.77066	4.97795	3.7785	14.5268	1.8259
ENSG00000008516	MMP25	0.719942	0.172356	0.353306	0.132623	2.30351	0.447767	0.739749	0.5434	0.821921	0.576316	0.928651	0.849324	1.41291	0.560914	0.66409	0.319282	1.56925	1.07435	0.84705	0.444437	0.525242	1.55487	2.30431	1.46562	1.53179	1.76978	1.81641	1.71677	1.10283	2.79733	0.338792	0.789397	0.302274	0.23613	0.440021	0.434056	0.188577	0.187338	0.387133	0.141261	0.600668	0.719395	0.691536	0.809662	0.442659	6.19878	0.206367	0.26589
ENSG00000008517	IL32	3.17941	3.42994	12.5015	5.40175	1.81092	14.8569	4.41649	18.1245	23.0682	10.5694	16.2824	5.10185	18.6279	8.94989	13.1778	6.37813	9.02155	17.197	6.0436	23.5408	9.50989	8.23647	3.39598	15.2954	3.25215	11.5962	11.0106	3.28968	13.4152	3.01169	7.73501	8.28084	5.81835	2.33322	3.42844	3.34252	10.9643	2.04549	6.03279	4.40091	6.25005	12.4521	6.50989	4.45763	7.05908	8.26314	2.78581	3.20369
ENSG00000008710	PKD1	28.6116	60.3534	29.746	40.4702	36.9661	94.8022	108.763	60.8925	81.5969	38.0218	115.233	115.944	97.5456	69.2965	97.7844	28.018	27.0497	80.0055	95.1279	74.2837	33.1151	70.163	90.2345	95.8275	133.405	98.9271	74.4621	38.1544	84.2796	78.2087	23.9106	47.8363	60.948	64.2672	97.0533	42.8177	26.6839	21.7548	62.6065	48.4054	54.0666	42.2702	37.856	33.4311	29.6611	265.915	145.663	35.829
ENSG00000008735	MAPK8IP2	4.89702	9.88456	12.8594	11.5265	7.91128	22.1912	17.3653	12.8013	17.4779	7.1149	23.8714	17.9948	18.3027	21.7376	16.8454	17.4208	7.79792	19.261	16.2369	16.7858	6.88528	18.6466	27.0715	26.5295	42.1	13.3184	20.9976	14.6814	23.3319	12.2994	16.3149	34.6894	38.5054	39.4482	61.3942	51.2795	25.0009	19.3129	37.715	42.398	54.8865	38.6939	37.8648	38.5915	25.2915	50.7094	35.1044	33.4657
ENSG00000008838	MED24	97.27	86.7908	43.4895	97.3095	75.2798	61.0173	63.271	67.0333	117.72	53.5346	86.2807	62.8438	32.7267	57.8666	87.4971	42.609	78.8284	129.806	91.9557	50.2616	74.828	91.3553	88.2744	114.124	76.6661	92.367	92.726	119.289	71.3326	91.6986	53.2556	92.0693	110.718	113.829	88.6395	98.1234	87.6321	95.026	84.4676	71.6719	92.7282	78.8	88.1616	61.5714	65.1414	80.6218	86.807	82.5221
ENSG00000008853	RHOBTB2	9.10766	10.6174	14.6075	16.3634	11.7251	17.7138	10.5901	12.2117	5.29815	3.73781	8.97641	20.3119	16.8384	21.197	9.23492	11.7571	7.31113	11.1186	19.8522	10.7803	15.4572	5.49674	9.50499	9.11567	5.1301	5.47815	6.49673	11.8697	5.6456	18.6504	7.76497	18.1874	10.0627	7.94056	19.0545	21.4091	16.9896	10.8281	13.7309	25.9656	13.1609	12.7564	14.1086	10.1771	6.73274	5.67314	13.9364	25.5257
ENSG00000008869	HEATR5B	20.4997	15.7276	9.81879	12.664	16.428	10.4596	12.016	13.3262	14.0269	16.146	6.93673	10.4487	10.8632	10.6854	10.7322	11.8957	9.26617	10.4908	13.1768	11.1925	17.8366	14.2929	15.7031	12.6806	12.6613	13.0722	12.1159	16.2887	18.3234	11.4427	10.0406	11.7975	13.7928	12.8616	12.5602	11.5196	10.4413	18.9239	11.1347	11.9984	10.67	11.9234	13.4438	12.5866	13.573	12.89	14.1312	9.00061
ENSG00000008952	SEC62	167.135	116.825	149.266	163.062	229.058	127.582	204.743	152.191	84.6257	145.317	160.745	168.613	156.863	158.21	130.487	127.208	131.856	125.976	137.089	122.407	142.789	152.392	137.465	145.764	118.281	122.623	140.061	142.426	104.181	127.353	124.764	140.929	127.944	124.211	91.7754	121.013	122.209	129.079	126.375	117.576	116.081	93.995	109.999	136.852	124.066	120.276	133.623	125.704
ENSG00000008988	RPS20	703.296	780.179	938.342	844.467	1118.88	964.543	1100.23	1113.76	706.319	816.838	454.709	995.07	994.44	1284.63	1082.09	1367.09	894.419	1194.75	621.466	1228.27	517.342	954.44	1046.63	1165.29	1093.33	1510.9	1052.19	1391.27	779.051	2186.06	1022.33	1077.87	984.191	1188.88	879.45	1492.2	1123.34	794.208	1088.9	1219.57	1262.28	796.035	985.063	1638.11	1728.88	1060.46	931.66	1149.69
ENSG00000009307	CSDE1	77.6814	57.4049	66.0842	54.8803	51.5894	85.7881	71.4844	74.9883	51.0327	72.8069	54.1654	97.165	87.035	48.5914	67.4988	63.7814	46.7327	80.0848	69.1701	75.6263	73.3628	99.8323	86.9897	85.722	85.1294	82.3013	78.6945	82.6494	76.0851	147.87	78.2265	72.1635	72.3258	103.377	74.5635	100.021	72.2217	83.4644	85.8037	65.9871	73.0743	59.8875	69.3872	76.426	84.5537	80.6103	111.205	69.7285
ENSG00000009335	UBE3C	27.0257	18.9651	18.5893	24.1963	31.06	18.1074	27.9284	25.9894	16.1058	27.6879	22.1198	21.5794	29.1883	21.5814	24.6412	38.5922	29.606	25.4057	31.8585	18.7426	16.1566	27.0924	21.6741	21.9695	23.4336	26.7528	20.0581	27.6893	26.2775	38.724	21.8374	18.1024	26.541	23.8829	20.446	25.2907	20.3962	30.1326	21.8829	19.7184	22.0651	19.7655	20.0778	23.8655	25.3419	27.0818	18.8877	23.6965
ENSG00000009413	REV3L	22.2333	18.376	23.651	23.353	28.3591	23.5004	31.6508	19.773	23.7463	19.3986	15.2208	26.3126	21.8714	14.1235	16.7984	26.0116	29.4938	23.858	22.3307	12.341	11.8019	22.9406	19.6335	17.496	21.7799	12.335	20.0655	20.8287	19.1957	19.2757	22.3211	16.0405	25.9871	23.4021	17.2111	16.2303	17.5909	25.8518	23.7728	19.6367	17.3987	14.0162	16.8986	17.6569	23.2094	17.4377	20.439	20.3318
ENSG00000009694	TENM1	0.0266031	1.59225	3.13133	0.293008	0.0356679	8.37075	1.51913	0.84687	9.2979	0.0482	6.46868	0.130421	1.69324	1.24608	6.90438	7.49469	2.11158	8.21832	0.457873	3.36545	16.0476	7.34128	12.3213	4.25785	7.17973	12.2742	11.6479	6.15538	0.0428195	4.275	11.0876	10.8359	0.128887	0.630972	4.061	6.34492	0.575485	7.87223	0.156473	7.30265	0.286789	5.30611	0.0422158	0.820301	0.244272	0.0149459	0.0847349	4.1934
ENSG00000009709	PAX7	0	0	0	0	0	0	0	0	0	0	0	0	0.0181207	0.0134664	0	0	0	0.0685397	0	0.919861	0	0	0	0	0	0	0	0	0.0213571	0	0	0	0	0	0	0	0	0	0.0125605	0	0	0.00488275	0	0	0	0	0.0114158	0
ENSG00000009724	MASP2	0.0193014	0.0972708	0.110429	0.0398925	0.0153246	0.0369203	0.0616042	0.0476049	0	0.0125476	0.0359604	0.578701	0	0	0.0211319	0	0.0534143	0.0105393	0.0152485	0	0.0684724	0.0221082	0	0	0.0317968	0	0	0	0	0.151697	0	0.0198976	0.0164457	0.029614	0.0132332	0	0.0132816	0.0365646	0	0.0170646	0.0146178	0	0	0.056247	0	0	0.0102733	0.0320664
ENSG00000009765	IYD	0.0545739	0.00748945	0.0713763	0.0107581	0.0612006	0.244798	0.0823232	0.0584696	0.845087	0.100997	0.0656558	0.147864	0.0285329	0.017052	0.106114	0.049689	0.0291868	0.0519799	0.30375	0	0.121819	0.1338	0.156659	0.161292	0.0223815	0.00863933	0.00293243	0.0831021	0.0204973	0.153872	0.219054	0.0809513	0.0248754	0.0277024	0.0189786	0.00723964	0.0693975	0.0480465	0.094306	0.0144084	0.0467561	0.0494847	0.137566	0.109443	0.0182313	0.125338	0.0448054	0.0260596
ENSG00000009780	FAM76A	4.26582	8.33184	2.54321	4.69167	8.52431	12.9465	7.32129	5.74013	5.69811	5.7079	6.16887	8.03973	6.58962	3.08271	6.64258	7.82644	6.55566	7.2426	13.2486	9.08437	3.76636	2.99704	5.2052	3.28166	7.95672	3.79079	5.41351	4.83969	10.938	3.41437	7.3256	6.18043	11.0272	7.85465	6.51598	5.75159	9.92742	11.7544	11.1168	6.41518	4.24147	6.14879	4.74775	7.66985	5.3758	20.878	5.84434	5.74667
ENSG00000009790	TRAF3IP3	2.02859	1.60684	0.942065	1.54607	0.62516	2.17242	1.18745	2.8246	3.70949	3.47875	1.67018	0.849919	1.93152	1.87056	1.9018	1.43647	2.03063	11.597	1.16755	7.52438	1.24729	0.802082	0.762341	2.44058	1.23983	0.489209	3.13622	1.94895	3.79816	0.508633	2.51076	1.0892	0.714622	0.640949	0.871162	0.718338	2.35706	0.605269	0.913237	0.597812	0.446927	2.2885	1.20722	0.785707	1.61599	0.381221	0.491162	0.149182
ENSG00000009830	POMT2	44.7602	43.9423	26.2315	40.1581	38.7066	33.5363	36.6414	43.6366	41.7612	35.9065	70.9268	40.1147	48.0953	52.6378	35.3073	35.5687	58.4045	40.2156	44.6205	28.6126	28.8147	35.8797	40.7701	51.4948	34.9342	52.3279	37.756	23.9745	52.5879	66.8485	51.9696	26.5586	45.0737	60.6236	32.6086	33.2179	25.0831	46.2262	45.3971	25.506	29.2376	25.0392	24.7146	33.048	41.797	38.6403	34.5115	26.5205
ENSG00000009844	VTA1	42.4974	34.1705	26.1039	34.265	36.1719	27.1438	29.4331	26.2466	26.1392	31.3953	30.0558	31.7678	29.7952	17.8678	22.2613	30.6216	63.1733	31.1516	28.0161	21.823	14.3228	43.0803	25.1964	27.7357	36.2078	23.0545	26.6802	18.6693	32.3922	20.9735	33.7421	23.3382	23.38	21.8252	25.661	23.9021	26.7352	36.0556	26.3661	29.1236	26.8726	29.651	30.8035	32.7524	25.9156	28.9991	26.7563	24.9945
ENSG00000009950	MLXIPL	0.322263	1.32165	1.19065	3.86528	0.317322	0.566121	0.333009	2.70555	0.338913	3.97836	0.782114	0.201415	0.85784	4.04561	4.73312	1.52986	0.920467	0.141193	5.02077	10.7581	4.49134	0.95611	11.8348	4.81442	0.835038	8.95837	1.79681	2.68545	0.472023	3.09969	2.5616	2.60568	21.2167	15.5195	24.9738	2.27334	10.4254	1.08653	3.98296	4.69544	1.57702	6.77054	5.37616	0.937491	3.04785	3.40182	12.7686	0.849301
ENSG00000009954	BAZ1B	36.377	26.7127	28.6737	38.2451	39.5414	27.7616	35.7591	29.5971	19.2746	30.2189	32.8229	32.6594	38.0395	29.4496	29.9597	58.7263	44.4931	41.1912	37.8673	25.5957	36.336	54.5822	49.0231	31.242	40.9098	55.4166	30.8152	63.8234	36.0513	102.622	29.4298	22.8603	29.9321	35.782	23.346	29.8367	26.7549	32.0325	34.5673	32.2007	24.7287	21.4478	27.5832	39.0727	28.8167	42.1813	32.423	33.6357
ENSG00000010017	RANBP9	32.8926	29.5434	25.621	47.7646	41.5919	29.6134	38.3244	27.12	27.3143	34.5084	37.4926	39.0739	36.6363	47.1902	29.0489	32.6483	55.2393	41.1286	33.364	30.1989	64.446	47.7141	47.8867	28.869	23.1246	20.2019	44.5139	34.1128	36.3652	34.4832	44.8972	30.0421	28.5495	28.0495	26.746	25.5109	29.524	33.7281	26.3713	29.7744	26.1162	29.7863	34.1786	23.6857	27.6465	27.1923	29.3093	25.9998
ENSG00000010030	ETV7	4.09708	3.26173	5.97278	1.86202	2.00864	3.50752	1.60897	2.87369	10.3141	2.7756	1.92356	4.12832	2.80133	0.907748	0.593123	0.911666	6.75202	0.64959	4.30182	5.32641	2.52308	13.3855	1.4625	5.62343	7.4097	1.10876	8.18061	0.752697	8.35732	2.57506	9.37106	2.37649	1.1275	8.58808	2.52796	2.08913	2.94229	1.02875	0.629118	1.52748	2.81111	4.45736	3.76615	23.629	6.84769	12.8268	4.324	1.68004
ENSG00000010072	SPRTN	3.94786	2.46728	2.45132	3.16904	3.35099	5.35244	4.64449	1.89903	2.7142	1.6138	2.67947	3.9841	2.34507	4.66111	1.81674	2.45637	1.40676	1.44647	2.37586	3.19901	0.894227	1.84027	2.29974	1.88244	3.3082	1.0746	1.18384	1.0279	1.53548	3.95031	0.551798	0.944514	2.52637	0.441896	1.22906	1.64558	1.32396	1.52901	0.951688	0.585459	1.08782	1.84454	1.81334	1.85382	1.74923	2.4748	1.35419	1.43038
ENSG00000010165	METTL13	12.1171	12.2214	17.6987	23.8184	19.1385	18.9126	9.7214	15.2954	18.9704	12.9796	24.1654	12.3528	11.868	17.6727	16.2635	24.1894	29.2425	16.2977	11.7725	15.4231	20.6903	28.6376	17.4664	19.348	31.7154	13.5159	20.1698	13.3662	36.7226	16.9122	9.24962	13.8642	17.185	16.529	15.2041	20.2446	18.1537	24.1449	16.5228	22.9426	19.405	18.5944	20.6255	16.1987	20.4316	31.9681	19.9247	19.7717
ENSG00000010219	DYRK4	147.645	115.594	86.7728	119.661	139.001	105.168	143.245	146.789	49.8051	115.947	114.336	133.438	54.9958	77.9442	76.4028	65.0263	86.8686	107.447	107.386	76.17	90.04	115.539	89.4648	88.7275	56.7895	108.205	104.451	112.198	39.8796	395.449	75.2126	68.1048	63.5215	80.2596	60.7804	64.1636	57.4783	66.5179	58.1294	52.9653	60.8751	58.9515	56.6047	52.3309	72.073	49.4611	44.8054	51.8151
ENSG00000010244	ZNF207	85.9015	55.1604	27.7214	74.4434	56.1348	43.2668	74.3114	55.4811	51.6727	69.0082	73.7069	55.8796	66.5515	62.1477	81.5674	52.073	91.731	43.0964	60.2392	45.5469	68.1859	56.4761	58.4826	74.337	54.675	92.8167	96.0334	91.2756	74.4011	53.7114	50.8951	61.2053	68.6058	69.1365	74.0029	67.8596	77.927	75.3956	83.5685	52.9159	50.3619	53.976	58.6003	70.6316	82.4887	92.4702	44.9893	63.5794
ENSG00000010256	UQCRC1	128.095	126.237	143.273	155.896	124.471	158.736	97.68	119.537	129.052	112.203	143.264	113.069	110.288	145.319	111.006	116.558	106.43	166.759	110.414	143.586	156.815	209.158	167.301	150.876	209.652	194.819	166.415	174.226	218.241	245.184	124.789	187.551	174.957	182.991	165.197	192.926	186.587	165.924	168.803	197.574	225.764	208.324	195.659	206.334	166.186	230.893	170.57	205.024
ENSG00000010270	STARD3NL	42.5781	40.786	37.8284	22.0056	28.5621	35.7728	24.1588	29.992	35.1919	19.0224	26.8916	34.0024	21.4445	16.4195	16.2027	29.7886	30.5262	28.8263	32.1924	24.2082	17.8108	22.9444	36.2994	30.4924	35.9173	43.4807	16.0824	24.7498	26.3653	60.0182	23.0811	23.7128	33.5394	28.825	19.1685	15.5162	15.5185	33.8688	23.8976	43.1582	30.1268	22.3437	25.9086	12.6024	19.8299	28.5893	25.9342	32.1533
ENSG00000010278	CD9	33.2047	32.2929	98.7795	15.5693	104.048	44.6952	31.9778	55.0258	30.6312	48.4888	26.3489	141.168	76.9518	25.9877	57.2207	88.6664	37.4292	33.1252	178.191	94.7865	46.3438	17.8172	15.4444	50.6737	14.6256	26.4214	59.7882	21.5149	51.2495	46.7612	125.11	84.0109	38.8185	23.9622	70.156	66.4042	184.386	34.8044	177.195	118.235	56.2801	186.645	145.004	41.8149	217.688	6.30935	57.3962	158.537
ENSG00000010282	HHATL	1.71136	3.10393	0.232813	5.54441	2.96438	3.7657	0.385967	2.31743	0.737208	1.94575	0.709604	0.979419	0.219597	4.99307	0.719502	0.705923	0.531223	2.05209	0.263659	7.01613	83.607	17.9386	85.094	0.202495	55.2153	1.35496	0.359918	11.6169	25.059	432.583	42.5207	10.4763	0.92376	1.51842	32.3829	96.2918	5.12512	0.40897	248.184	267.838	1.31258	3.43966	10.7117	0.932642	18.9051	14.6309	1.77232	110.55
ENSG00000010292	NCAPD2	13.6027	7.45021	8.87868	10.7303	7.88258	9.91297	6.95754	7.17452	17.8081	10.5503	13.2364	8.13265	7.98475	5.46337	16.1228	9.53383	11.8652	15.2161	10.4289	9.89605	7.68319	13.4966	12.2479	9.34977	9.59735	16.2043	9.28046	15.5016	10.836	19.9082	5.99136	8.39127	13.4765	10.2923	11.1867	8.24998	10.9981	12.9537	11.9679	8.32084	10.7332	8.78672	9.99923	7.10771	12.2878	10.5276	13.0341	10.1384
ENSG00000010295	IFFO1	7.7336	10.0358	9.43459	10.3771	5.67291	13.0596	11.9769	13.915	20.0219	17.2912	17.884	11.0763	15.5511	23.2925	23.433	13.2517	16.1138	20.1423	20.9646	15.7767	13.6946	26.6703	14.3048	22.791	16.8604	13.6805	18.1525	15.9694	24.5631	26.8346	14.1432	32.9659	33.8339	29.2252	37.0405	24.0523	21.2046	18.1665	20.7156	16.3417	34.8275	28.1192	23.7387	20.6003	26.7788	38.7282	23.3017	16.9476
ENSG00000010310	GIPR	32.5218	51.9189	11.7499	0.219976	1.45323	0.142348	0.646163	1.25441	25.5246	0.245657	0.276036	0.128832	0.281621	4.56164	0.561149	0.437879	0.147651	0.493676	35.3898	0.555337	0.46265	0.595902	0.334939	1.42296	0.221185	0.139546	1.12853	3.03198	1.59177	0.0729024	0.54035	0.90795	0.982764	1.75519	1.20873	0.27612	0.443436	1.02151	1.51392	1.09762	0.310166	1.41971	3.23708	0.15102	1.02893	0.44328	5.10033	0.352811
ENSG00000010318	PHF7	12.4827	5.95309	5.3378	12.0204	21.3066	10.6666	15.9052	15.1167	22.4196	10.5809	17.24	13.6189	10.0416	14.2603	13.2316	13.1355	16.7657	16.4129	11.1563	10.3718	20.5813	19.0926	20.498	14.2178	19.5082	18.1231	15.5228	23.9201	13.0815	25.3157	12.8962	10.7882	14.2006	15.2048	13.211	16.0258	12.793	12.886	11.7236	9.50748	11.9427	11.2562	11.0107	11.5913	18.0235	12.7918	21.6592	11.0529
ENSG00000010319	SEMA3G	0.600599	1.69987	4.37501	0.961994	0.663174	3.12132	1.18972	2.58263	1.02117	1.59664	1.16083	1.39698	1.37493	1.99355	1.70691	0.334924	1.95134	4.86292	1.19638	2.58632	3.4699	0.18514	1.00067	2.28364	2.01541	1.6329	1.04659	1.22286	1.90792	1.48145	0.889447	1.86227	1.50208	0.847741	0.875196	1.13488	4.44154	0.572362	0.266448	0.208558	2.12595	4.77477	1.56253	1.65705	1.60684	0.580779	1.42125	1.09046
ENSG00000010322	NISCH	258.621	281.768	136.766	219.648	380.166	126.298	178.888	255.981	140.836	181.054	357.34	169.13	105.904	93.3092	187.409	92.1657	123.136	211.697	112.439	132.742	120.211	119.649	273.601	137.758	90.06	210.861	181.529	142.478	97.1358	333.866	92.9117	93.3225	91.5463	245.008	104.448	79.2342	78.496	83.0327	94.8912	73.0986	85.8408	72.6788	69.1251	106.794	187.487	149.421	210.453	78.4848
ENSG00000010327	STAB1	5.6961	3.14275	6.50903	3.56434	1.62245	17.098	5.70953	6.19356	4.38089	18.0573	5.89178	3.10405	6.21285	7.471	12.3977	5.00311	16.9334	11.8291	3.04495	15.1025	13.2667	4.77638	5.37285	18.1274	4.87782	3.39471	20.4389	4.75538	12.7521	6.52254	14.3518	13.624	5.43748	8.08937	4.97547	4.1447	15.4497	9.0227	4.53056	5.95184	12.5029	33.0928	8.95834	3.43356	13.2105	9.42552	4.57558	4.0306
ENSG00000010361	FUZ	24.5086	28.998	11.4786	18.6494	30.8385	23.4739	26.0746	25.6984	36.3909	35.3596	22.8845	33.7883	10.1164	13.8532	24.9139	19.2912	14.087	45.6334	22.7446	21.5675	24.6808	25.8902	36.1441	16.9677	24.0302	27.8695	20.3303	21.8901	27.1001	19.9703	12.7196	26.105	32.7817	31.7245	25.4164	19.2724	17.099	23.2351	18.302	16.4097	35.3775	12.1454	17.753	17.52	20.0921	23.7292	53.3497	16.8271
ENSG00000010379	SLC6A13	0.602177	1.08426	0.526743	2.68782	0.982116	1.14291	0.640246	6.64538	3.39953	4.15447	0.858059	0.668009	0.504446	0.496672	1.11543	2.45457	2.07589	0.595342	0.619333	2.85709	0.683328	0.633712	0.144462	29.5285	0.0897799	0.519007	3.67826	4.40157	1.52502	0.307967	5.36894	1.58615	0.23811	0.563866	0.276687	0.58101	0.304174	0.217534	0.42771	0.636848	0.44902	0.301516	0.590733	0.414027	0.602703	1.66166	0.859718	0.348289
ENSG00000010404	IDS	70.975	65.3483	43.3489	46.4877	37.9426	39.8837	32.7816	38.8701	45.1453	49.1155	72.6118	52.8856	25.553	60.6568	44.9136	33.1919	43.8437	47.3446	68.9716	43.3065	35.4254	44.6362	43.5924	68.8693	49.1398	59.865	58.0103	39.5091	53.2801	59.3386	89.5442	52.818	76.6871	53.9375	69.1773	64.9814	50.2055	66.6609	70.0211	64.6028	56.263	55.3897	43.2125	97.6509	49.719	49.6526	67.9686	53.6739
ENSG00000010438	PRSS3	0	0	0.0726973	0	0	0	0.166307	0	0.200057	0	0	0	0.300627	0	0.0727292	0	0.0671852	0	0.147998	0.475755	0.0480642	0	0	0.199401	0.117482	0.058966	0	0.0540963	0.0405921	0	1.93692	0.205137	0	0.094561	0.137103	0.107183	0.12701	0.211459	0.109989	0	0	0.0343521	0	0.625052	0.0838277	0	0.135614	0.101593
ENSG00000010539	ZNF200	6.0794	3.59359	4.0845	9.71094	7.22945	5.2006	6.55999	6.56917	3.47943	6.28218	7.52297	7.78761	5.04972	5.19327	4.70337	6.42296	8.02201	6.42553	7.65536	4.57539	5.77081	7.84946	8.01061	5.32755	5.76882	5.89261	7.01563	4.67404	4.54357	4.84283	5.19816	5.49346	7.60806	5.91675	5.31644	6.43758	6.97328	7.46134	6.02801	6.25898	6.88057	5.20957	5.44604	4.71806	5.62635	7.34344	5.43863	6.66938
ENSG00000010610	CD4	2.95114	5.2427	9.55089	3.85534	5.3276	11.6353	3.37178	7.58772	5.09954	5.57273	13.0569	3.67209	4.37564	3.83424	7.90602	6.02705	13.1567	13.9958	3.76405	15.0926	12.9171	6.32806	28.8538	12.8806	5.92328	3.13598	15.8891	4.59818	9.87504	20.3995	7.36242	5.60645	2.51751	2.2007	3.52852	2.79623	9.58425	4.61745	3.97716	5.92263	6.7865	16.5368	8.26191	3.64481	9.57652	5.40119	4.53148	2.52714
ENSG00000010626	LRRC23	28.6132	28.6384	30.557	32.7905	45.5284	35.9557	36.1718	43.5128	21.8798	46.3854	21.3426	42.3539	20.6998	17.7139	17.8532	21.4256	21.4823	53.8769	35.5733	21.3217	22.9881	25.0585	23.3031	18.0026	26.6304	37.6085	17.1432	45.8666	32.0575	30.0127	26.9031	28.1192	36.8307	30.5158	20.344	49.4943	25.5855	34.7015	18.9942	30.3216	23.4246	35.4706	42.8156	33.9809	22.021	17.6003	38.4832	45.6848
ENSG00000010671	BTK	1.53003	1.07577	1.42428	0.428976	1.30597	3.36798	1.0222	3.53435	0.878057	3.11956	2.55709	0.65421	2.29394	1.67214	3.46927	2.60374	5.43993	7.14236	0.663921	8.73295	5.99347	3.40515	3.45927	3.4878	0.736388	0.462542	7.02061	1.88156	3.5702	4.01508	4.19564	2.17914	0.791409	0.652629	1.14225	1.2684	4.85381	1.34033	1.20404	1.66078	2.05241	4.59778	2.63178	1.68435	4.34492	1.0325	0.98419	0.174571
ENSG00000010704	HFE	0.406013	0.479764	1.29903	0.628513	0.509767	1.0772	0.537081	0.469299	0.115122	0.996527	2.26571	0.681422	0.571933	1.05638	0.863449	1.00081	0.898194	0.855545	0.889585	3.16145	0.924409	0.467212	0.272884	1.14117	1.4724	7.25411	3.00273	0.274882	1.72476	0.278522	2.78041	0.64269	0.413679	0.251673	0.72648	0.534459	0.968617	0.431083	0.495649	0.262575	0.367472	0.917654	1.99102	0.183375	1.46982	1.42049	0.446974	0.310698
ENSG00000010803	SCMH1	35.0888	23.0866	30.4391	21.3359	22.2998	22.9212	17.1659	18.3607	23.3586	22.1354	11.6811	20.0971	22.3902	11.0201	15.2481	24.078	13.7783	19.4088	20.1212	20.9167	31.1652	35.3891	39.0378	37.7766	29.1054	36.912	35.7037	21.2829	36.3888	50.319	33.7119	34.8017	45.0965	38.5681	40.5186	42.7702	41.9052	44.3194	36.6811	31.0726	45.3697	34.9572	33.854	50.0477	54.7698	39.6521	30.2744	38.7712
ENSG00000010810	FYN	38.0096	34.8609	36.5302	65.5368	63.3598	52.1854	60.3704	58.1837	35.8116	31.0008	79.6499	78.4655	61.7706	42.8552	58.4544	39.943	89.5452	52.218	37.1654	46.82	37.2397	41.8489	47.2236	37.3939	37.1256	19.0851	33.7027	26.3395	74.9937	35.9845	56.4722	36.4362	49.1858	31.4269	46.674	35.3156	60.4976	52.8211	47.2317	54.7033	37.0041	52.8564	33.6242	40.2502	58.7487	52.4966	26.859	56.0881
ENSG00000010818	HIVEP2	3.61967	3.23684	4.28075	7.81097	7.17968	5.29689	6.18287	4.18404	4.74904	8.92325	9.87672	12.43	6.48592	5.62636	10.2102	8.58603	9.92879	9.88454	8.55241	5.414	9.04565	8.25488	8.87628	5.82442	10.0377	3.37784	4.96622	7.95748	10.2594	2.65258	6.68656	4.61381	4.42346	3.27767	4.34776	4.07827	5.86681	7.94333	4.24936	5.18232	4.7523	5.98455	6.50564	5.69804	3.19636	9.64936	3.54534	5.36458
ENSG00000010932	FMO1	1.52976	1.0689	11.0484	1.1527	0.540474	6.40561	0.763158	0.982787	0.807354	1.0346	0.125813	0.774613	0.954347	1.72561	4.57916	2.72139	0.960731	5.62096	0.697514	3.19629	1.85944	0.210754	0.159728	4.18805	0.0310436	0.974041	0.860251	0.178936	10.197	0.510494	0.976871	0.410309	1.28269	0.294103	0.427186	0.58335	1.7794	0.853067	0.356029	0.331092	0.786988	0.905411	0.551978	0.519609	1.27304	0.109349	1.0364	0.915286
ENSG00000011007	ELOA	26.0211	23.6721	22.6024	30.3834	30.2049	21.2036	16.2522	19.2623	12.2326	14.8289	17.3648	21.4527	16.6929	11.0399	16.7862	21.0642	22.1959	17.6499	17.8987	16.055	16.9016	23.5149	25.0539	21.5012	38.6473	13.81	17.8296	15.9229	35.1639	16.2356	15.3134	15.6129	18.9729	16.4045	17.5407	19.504	16.8602	21.1597	19.4981	20.1824	21.256	20.6265	22.9578	16.9699	16.5441	32.627	24.7961	20.3005
ENSG00000011009	LYPLA2	19.2041	32.0273	28.4564	30.3828	10.6105	32.0117	11.4744	12.9535	43.7563	13.1263	15.5728	14.7212	20.9925	15.6573	22.9706	14.1167	17.0983	19.5984	25.1092	25.62	13.1792	14.3974	26.9553	29.1261	29.005	15.8523	22.0294	11.7226	21.1753	26.0955	10.6233	23.9663	23.1996	21.0829	32.3534	22.8832	17.6727	14.8847	22.0868	27.9848	35.3049	31.6435	29.1101	20.7391	17.5704	29.8722	37.7461	18.5923
ENSG00000011021	CLCN6	14.1868	8.01301	4.59609	12.1956	15.3884	4.9553	11.969	11.8676	3.19111	10.5686	4.29421	8.27883	3.99967	3.91737	8.00349	3.92949	7.76801	5.01529	9.32877	5.68063	9.24648	8.12596	10.4167	11.0781	6.22848	3.74038	12.2078	11.7134	12.4662	19.6092	4.54467	6.40095	9.11431	10.6705	10.2262	8.01868	11.085	14.7465	12.8078	5.96933	8.03965	5.20574	6.56131	4.58581	6.51075	7.78913	7.40955	7.68126
ENSG00000011028	MRC2	0.97728	4.88602	9.43049	1.07777	1.51982	5.65625	0.978882	6.06057	2.5037	5.58632	4.20515	1.80414	4.07395	7.42158	14.9291	6.51517	4.22588	5.79882	5.43415	29.2139	2.16968	1.60477	1.80905	13.1049	1.19114	5.21102	8.32143	1.01897	4.32789	1.61898	4.664	4.38476	2.3576	3.87759	2.04429	3.00455	6.54267	0.672922	8.87548	2.80011	5.00496	13.5408	2.02079	1.37954	6.79843	0.985589	2.24109	2.64628
ENSG00000011052	NME1-NME2	2.76262	3.34483	7.11462	5.69808	5.84143	22.3264	8.51911	3.98547	19.2937	6.55933	7.93145	11.5839	18.0493	30.8248	13.1751	4.98631	16.4921	12.8083	5.53239	16.1646	3.02252	7.41398	12.263	5.03988	11.6453	14.3117	3.8946	16.3527	9.7141	14.3189	8.04207	14.4642	19.4755	12.5435	17.0632	10.0233	7.15473	9.39768	21.335	25.3294	10.5027	21.0264	9.641	14.165	9.87574	25.7299	9.2011	19.4987
ENSG00000011083	SLC6A7	0	0	0.025282	0	0.00856529	0	0	0.0217024	1.65394	0.0251863	0	0	0.0455253	0.0406268	0.0188378	0	0.0152233	0.0117745	0	0.114596	11.2755	0	1.88851	0	0	0	0	0.121115	0.0490811	0	0.013368	0	0.0184811	0.0331449	0	0.0992187	0.0223348	0	0	0	0.0130195	0.030788	0.0133296	0	0.0139851	0	0	0
ENSG00000011105	TSPAN9	3.24561	3.82348	7.46901	35.0954	13.1877	6.40357	5.64404	6.12251	1.51776	7.70554	5.72961	10.1721	3.04283	4.14842	5.15167	3.58055	2.92925	5.09004	5.57711	9.12167	3.77729	3.55931	4.6669	4.4682	2.64467	4.86483	2.69351	2.88922	4.12606	3.38276	6.51553	4.62825	4.79701	4.17897	7.0167	3.72114	9.22942	5.8702	7.63319	6.53654	10.8102	7.92846	6.25224	2.32231	5.40465	1.51123	8.87189	6.88621
ENSG00000011114	BTBD7	4.33898	4.80664	3.13014	3.18702	3.71794	2.78963	3.19801	3.71775	3.16268	3.73087	3.1506	4.10078	5.48137	3.17735	4.09691	6.2513	5.03087	3.33905	2.76759	4.3605	4.93109	4.31492	4.32627	4.32481	5.14739	6.364	5.27571	4.68966	6.41957	5.24639	4.16307	3.99003	5.62648	4.77977	4.01522	4.92323	4.29624	5.02796	4.36225	5.77188	4.38812	3.72268	5.27852	6.61877	5.48919	5.32723	7.16842	5.95579
ENSG00000011132	APBA3	5.55327	24.2087	11.3813	4.42473	5.84563	7.75699	9.11857	7.98448	8.02089	3.15135	13.1215	12.1223	15.5389	10.3154	17.021	5.57854	6.75718	8.5854	15.5335	8.93177	2.86928	2.61723	7.35013	8.20199	10.2194	14.6907	8.07211	10.2304	4.13378	6.83286	5.08756	7.56665	10.6529	11.7953	13.0416	7.83598	6.48676	4.27959	8.98442	8.47898	16.161	8.09004	6.24359	6.54665	4.68953	13.1199	11.8245	8.18851
ENSG00000011143	MKS1	27.6136	18.71	16.5366	29.5411	34.8007	23.9861	24.2068	31.6028	32.3986	31.1132	37.9755	25.3626	16.6287	24.4807	35.0354	20.2476	33.7793	50.4792	27.2817	23.6469	32.6041	31.0881	31.1144	31.1826	26.3442	39.6197	35.9727	36.4775	25.39	24.6588	17.0716	31.2826	49.3815	46.4316	32.8586	33.1452	27.4543	36.2708	25.5272	29.4225	28.7937	26.5006	28.9149	19.5162	29.2963	37.1186	38.9887	29.5347
ENSG00000011198	ABHD5	8.28074	8.40421	8.96337	8.65646	9.43444	8.21514	7.56369	8.50887	6.95535	8.66556	9.437	14.1555	9.25898	5.84261	11.7133	10.2174	10.2667	9.5814	8.72872	9.37951	7.21294	12.6696	10.1739	9.48283	12.6504	9.43667	9.97288	5.35982	20.7127	14.0134	6.82398	4.83068	7.49802	7.21796	4.75213	6.26371	6.17431	5.81203	6.69423	7.16133	9.36951	4.04722	5.90009	10.6599	5.93506	15.1589	6.27408	5.29542
ENSG00000011201	ANOS1	0.441639	0.659887	0.873102	2.07865	2.49451	0.902621	0.56628	0.372731	0.971097	0.942851	0.186316	2.63909	1.40827	1.07769	1.12252	2.66881	0.729158	0.852465	1.02963	2.01347	1.45197	0.323216	1.94951	1.07643	0.148592	0.348488	1.63066	0.977067	1.38975	0.945678	5.66395	2.61875	1.27079	0.742172	4.84828	3.23448	6.02807	0.382496	9.28353	3.133	2.95903	4.42111	4.09355	2.8536	3.25203	0.144395	12.9761	10.212
ENSG00000011243	AKAP8L	128.928	117.734	69.837	92.1055	81.1711	95.5862	104.222	112.283	84.59	125.06	288.373	124.904	139.631	227.651	105.538	96.3912	95.9821	116.249	400.502	110.382	145.878	212.416	164.851	156.132	185.576	96.4789	175.785	147.049	213.789	191.372	155.364	239.929	191.039	288	226.526	162.818	172.976	191.162	178.923	138.154	188.665	135.777	142.166	125.918	186.281	158.138	158.931	154.823
ENSG00000011258	MBTD1	7.48504	5.56272	4.71816	7.704	8.86677	4.21781	6.11177	6.88844	6.37417	8.92766	7.05972	5.87169	5.84965	5.59181	8.62549	8.71151	9.34907	9.55913	5.35769	5.15631	8.28473	10.4148	8.80904	6.98489	7.45438	10.6668	9.0701	10.1751	8.96387	7.16791	6.61373	7.16654	11.2044	7.66762	8.95666	7.87867	8.98799	12.8802	8.98733	8.35361	9.02953	6.55836	9.41808	5.24576	7.49826	7.54851	8.65968	9.75718
ENSG00000011260	UTP18	5.81958	10.1725	3.98908	2.43573	8.36737	5.09859	4.09561	4.40274	4.5084	7.07584	9.64053	2.92505	3.93108	5.67046	7.83264	7.11019	9.40148	6.33602	7.52873	3.94527	8.4031	8.90303	4.14472	3.11542	5.42081	4.63628	6.15268	11.3378	5.04478	11.2993	2.95816	10.1118	7.03438	5.59606	2.5514	3.44773	4.50898	9.82076	2.76104	4.60012	6.77312	4.67058	4.56573	3.21635	5.33548	4.67948	5.1437	5.14699
ENSG00000011275	RNF216	20.6206	22.0373	20.2134	20.9743	26.0672	19.0431	21.4748	18.2852	38.9988	18.5811	26.2427	25.4212	19.3747	15.4216	17.7982	21.3942	20.1094	21.7202	34.4666	15.2832	15.4721	15.8144	17.4047	15.1783	18.9782	30.1919	13.5556	24.8493	14.6682	19.5027	21.055	16.9774	15.5861	15.9868	19.0596	17.4042	16.5671	17.9489	19.3869	19.2858	17.127	16.1859	18.1692	25.3398	12.6435	16.6898	17.7538	21.2644
ENSG00000011295	TTC19	58.9344	46.9768	49.6649	38.8236	56.1926	40.3052	55.355	51.8776	38.567	38.9365	46.2673	52.066	48.8324	46.6148	35.4166	47.9469	63.2359	40.6076	45.1669	42.1112	59.8084	54.9062	51.2951	41.8554	50.348	50.1713	34.3195	69.4697	37.3337	46.6883	33.9715	44.2931	32.2819	43.3276	33.3653	53.665	41.9467	46.3775	44.2647	56.7437	31.3272	36.6926	38.7738	44.5753	42.2841	41.9558	44.6077	50.2448
ENSG00000011304	PTBP1	69.3024	55.5592	41.6571	54.8948	33.7845	43.1907	36.1313	35.3724	32.7629	56.3575	67.6326	40.5977	71.2812	68.0019	87.7596	79.1125	70.8477	46.3963	96.9376	69.1967	42.9928	60.3429	48.1648	57.8479	66.1773	89.0424	61.1335	53.9591	76.393	70.7887	86.455	77.4749	92.4373	97.5216	109.925	103.634	92.3723	95.8526	103.829	84.6382	92.4343	76.6307	81.5195	80.0681	86.2617	77.3822	88.9863	80.3334
ENSG00000011332	DPF1	4.06223	8.56291	2.88993	3.21708	5.08508	6.3797	3.1906	2.13827	7.09917	0.948061	0.760826	1.61537	1.3469	2.0889	0.828055	2.25575	1.51741	2.2499	2.10226	4.23001	7.27352	0.718334	3.56807	1.22048	0.84214	7.99895	0.567501	9.50344	0.734097	1.78346	0.455554	2.05384	1.07469	0.965831	4.77272	0.726628	0.756072	1.74409	0.551322	0.705449	3.14408	0.918463	1.63997	0.133733	0.726306	1.44767	2.68178	1.79549
ENSG00000011347	SYT7	65.2841	68.4967	73.6521	29.8874	85.7031	78.3918	43.0254	45.6468	54.5023	53.6416	58.1125	37.2833	38.6584	18.3254	52.9034	26.5392	41.9411	29.7165	55.1977	52.6563	26.7357	1.51294	22.4935	1.01373	0.914288	16.1173	0.602163	0.446608	0.325796	1.23525	19.5445	24.9387	19.8597	8.0663	15.9962	13.8838	13.9622	10.75	5.32372	32.2734	8.95727	31.151	24.1332	9.69136	6.90355	0.969042	21.0263	22.6386
ENSG00000011376	LARS2	6.42805	5.69862	9.15751	13.5471	13.973	14.2984	7.77279	9.49687	8.77915	11.754	10.7959	9.51165	7.65614	7.60078	10.6934	13.4983	13.5883	16.8967	9.01215	10.6167	8.37914	12.4968	8.56804	6.12665	10.3196	10.2464	10.2681	5.29672	10.4278	9.91038	6.76249	9.79335	9.90083	10.0864	8.95712	9.34689	11.8746	8.58422	9.44637	11.3255	9.76449	9.68921	9.87669	8.73395	8.40611	8.04389	8.89893	11.6707
ENSG00000011405	PIK3C2A	2.88378	2.7867	1.93115	0.32308	3.82413	1.75906	2.03731	2.32632	1.76222	2.04924	1.54925	5.66231	2.31495	1.50179	2.43007	1.56612	2.34981	1.39867	2.2942	2.27877	1.92925	1.00738	2.48455	1.64657	2.23292	4.5698	2.42718	1.99826	2.81631	0.532552	3.9098	2.58821	4.80513	0.74042	1.27929	1.97492	1.71968	2.25026	4.16151	1.83785	1.21682	2.98395	1.66999	4.47353	1.56623	1.93988	1.6988	2.98681
ENSG00000011422	PLAUR	0.926027	6.501	5.06855	0.967115	1.71424	2.04475	1.38351	2.05413	2.87294	1.96246	3.59508	1.47455	1.62555	5.94503	3.63982	2.1468	10.7366	2.83687	3.53881	4.26163	1.75186	1.62541	2.28387	1.79774	1.55046	4.15692	3.24951	5.03097	1.75831	1.24995	8.12523	4.32125	6.28485	4.17582	9.47112	3.72023	10.6814	3.9584	3.63514	9.75183	6.699	15.1764	8.53	2.67195	1.93362	0.933328	1.38134	2.11795
ENSG00000011426	ANLN	0.951762	2.22275	0.982551	6.31104	38.7847	14.1501	18.5198	32.7339	161.352	15.8285	11.8053	8.2483	35.7967	3.30963	0.87591	0.463125	11.9711	1.6283	1.60703	1.48259	0.874936	1.82177	0.94459	0.530572	1.18318	0.493544	0.978397	0.965639	1.97947	0.962783	1.76605	0.3962	0.477389	0.989481	0.409617	0.279145	0.896298	0.578599	1.3218	0.949166	1.29615	0.46136	0.879771	1.52029	0.779711	2.19586	0.764107	0.925507
ENSG00000011451	WIZ	3.96966	8.84764	4.69283	3.88795	4.21903	4.19208	4.54409	4.04932	11.427	2.76306	11.1598	7.12297	9.95629	7.85322	13.9746	2.84644	4.69855	6.80398	9.38215	7.03283	2.78918	3.90705	6.38934	6.25563	7.17095	15.987	5.18287	5.65631	4.07018	6.99255	8.79907	8.55751	10.3166	9.90837	11.9529	7.82123	5.99655	3.83388	7.47975	5.39453	9.61542	8.69533	4.90963	8.8583	6.40901	7.94787	10.053	7.53378
ENSG00000011454	RABGAP1	57.1896	35.6326	35.0909	36.1376	50.5396	40.3009	36.5663	41.9755	27.5426	33.0515	47.0555	40.404	37.4184	28.8544	31.6606	48.6129	49.2709	45.3632	48.6195	35.5001	37.7798	37.4278	32.3367	31.4505	38.4787	38.9499	29.2589	24.7643	36.4642	23.4885	35.2001	33.2449	38.7574	35.0161	32.6961	36.817	37.0024	40.4146	31.3402	35.4609	36.1028	35.4186	40.7766	34.3788	26.8555	31.472	30.3924	37.2121
ENSG00000011465	DCN	42.894	87.9486	204.367	1.09074	3.70565	4.76179	7.4812	66.0324	11.8554	32.024	0.913697	5.85854	122.244	97.3239	149.085	406.309	22.5421	136.255	14.5563	617.42	81.6907	9.30594	25.1086	264.848	8.13173	85.6738	77.2269	5.77504	337.795	16.9673	113.598	98.4067	38.0001	36.8841	24.7384	16.8757	153.785	21.1098	35.5292	53.1103	43.1513	151.281	17.8822	13.3197	134.485	4.171	39.0152	32.0777
ENSG00000011478	QPCTL	6.35549	11.5727	6.01819	7.13044	5.72102	7.27996	7.09553	6.09698	6.0666	2.68769	7.29089	7.83594	5.47266	6.0015	5.43493	2.36266	12.0088	4.56511	6.51219	4.6168	4.07942	2.30142	5.68247	4.74213	6.82022	7.27522	3.13551	5.79859	4.87775	6.54187	4.13665	4.85575	5.38733	4.37527	6.387	4.72483	4.35233	2.87687	6.48414	5.35291	4.3035	5.13987	4.72004	5.78021	4.26927	5.0882	10.4597	4.65012
ENSG00000011485	PPP5C	186.451	296.021	120.332	66.3175	120.017	73.0614	88.2242	115.799	73.6098	49.8053	62.9413	77.6089	49.0022	53.7608	52.9322	52.3041	53.1707	62.2887	77.1207	57.5623	62.9023	101.335	87.6913	141.92	70.7838	93.3295	109.068	75.2017	96.9397	125.766	60.8687	71.7647	72.3396	70.1447	69.7549	66.0409	59.4841	74.4665	61.4775	60.2748	79.136	66.8355	69.7714	46.6122	62.8056	145.039	91.787	59.5467
ENSG00000011523	CEP68	6.16381	7.36235	8.96691	5.73264	7.2613	6.57335	9.0839	7.12923	7.30808	7.67102	5.5083	6.52353	6.25552	5.94224	6.75375	12.0411	8.18723	9.83656	5.02407	7.96226	12.209	7.72393	10.0014	6.87681	7.78751	7.06398	7.02672	5.73533	6.54409	8.05089	11.0133	8.6487	8.6042	6.68475	7.50375	7.52835	9.32081	8.84663	9.1299	8.37538	8.78225	8.52186	8.52674	9.96159	7.71585	7.32299	12.6089	9.10631
ENSG00000011566	MAP4K3	37.5719	27.922	17.0213	22.0928	32.2067	20.245	24.3951	23.7762	17.4364	31.6834	14.2343	23.7534	43.2704	20.4391	14.516	35.9509	21.5683	15.7954	24.3508	16.1022	49.0806	23.9231	39.0243	20.2956	23.7508	23.3569	32.2371	34.5424	38.3875	26.8939	18.742	26.3213	35.7054	27.302	29.5973	27.7819	32.3155	42.5427	26.9906	23.8382	30.7783	24.9273	34.0689	17.7362	38.8282	35.1226	24.3512	29.4439
ENSG00000011590	ZBTB32	0	0	0	0	0	0	0	0	1.14506	0	0	0	0	0	0.0549539	0	0	0.291101	0.0789855	0.507945	0.0535473	0.213755	0	0	0.0418058	0	0	0	0.0327084	0	0.015576	0	0	0	0	0.0202752	0	0	0	0	0	0	0	0	0	0	0	0
ENSG00000011600	TYROBP	8.38547	22.0417	40.8664	9.15378	12.9417	56.2363	14.9127	25.8967	11.9057	22.1424	38.9168	13.4829	28.2233	16.0116	27.377	15.7128	53.0715	38.0718	10.4572	67.9645	30.9319	13.3828	14.614	51.206	31.2763	11.304	59.1785	20.1446	26.9678	22.4619	20.7298	28.1246	13.4283	8.10836	16.5726	9.49964	31.079	16.0654	8.75941	18.5025	45.1769	84.3048	27.5639	17.3269	40.2379	23.8012	8.19761	6.90382
ENSG00000011638	TMEM159	1.48708	1.75092	1.72268	1.20244	14.3641	1.11569	1.86468	3.79771	0.588573	1.52515	0.95115	13.8122	9.57271	0.626614	0.9733	2.00104	1.09263	1.30629	1.21696	3.407	3.7371	14.4995	3.74145	3.2718	3.10428	2.30527	3.04925	2.65373	2.43729	4.03103	5.43816	3.43986	1.21983	3.29933	2.8346	1.37893	3.5326	1.04982	4.13405	2.42561	3.17725	1.29484	3.80871	3.88742	22.6267	5.84906	3.15968	4.70191
ENSG00000011677	GABRA3	0.0107385	0	0.0127389	0	0.472319	1.35562	0.141319	1.05072	9.8085	4.15473	0.0270751	4.0163	0	0.888694	0.0238903	0.0200226	0.0306823	0.0237315	0.0166722	1.80141	4.34317	0.0869381	0.0775438	0.20358	0.0913403	0.0349169	0.00687505	0	0.0706591	0	0.159569	1.51106	0.0218741	0.150304	0.696479	0.105823	0.652711	0.495326	0.0382387	2.75248	0.0247222	0.0222827	0.0254007	3.09241	0.0659894	0.00676428	0.148416	1.93144
ENSG00000012048	BRCA1	3.46608	3.05117	3.31501	8.54211	5.09516	4.0584	2.83281	5.28684	5.41382	3.93422	3.12799	4.90329	2.93707	4.10553	4.889	7.8337	3.55591	6.46489	6.17031	4.65626	4.76778	7.34475	14.2738	16.9304	2.39629	27.7929	13.7791	26.7658	4.35331	92.212	10.3705	3.96114	3.47535	3.36883	2.96621	2.74982	4.20331	3.45241	3.9363	2.78067	3.82829	2.9769	2.73936	3.97752	4.0029	2.95156	28.0998	4.88777
ENSG00000012061	ERCC1	42.5194	95.8179	47.3884	39.8358	64.8809	67.3512	62.9237	68.6558	70.4858	33.962	75.654	81.8857	41.5349	74.1765	75.4056	40.1837	43.7732	49.7734	76.6592	62.7595	36.6433	27.7961	43.3495	41.7616	49.0515	71.8568	48.5003	83.27	44.1995	54.1058	52.2049	53.22	42.0214	43.2947	54.241	44.7431	42.7587	41.6	50.6713	43.8466	46.5809	54.2835	47.2958	42.9743	47.1347	61.0977	60.383	45.6354
ENSG00000012124	CD22	1.35464	3.11933	0.627932	0.0381028	1.55487	0.587532	0.172068	0.674452	0.232759	0.347274	0.0838516	0.39675	0.67395	0.403068	1.12039	0.508302	1.42304	14.2717	0.317357	1.24935	0.537548	0.137318	0.161961	1.24489	1.14212	0.206681	0.609103	0.480898	1.80409	0.0921432	3.555	0.454098	3.44705	0.366808	1.05987	0.476909	0.535305	0.423363	3.03969	4.72356	0.672505	3.26322	1.16767	0.471671	1.62762	0.263386	2.44593	4.57359
ENSG00000012171	SEMA3B	0.417456	0.898311	0.638354	0.315665	0.133265	0.567845	0.363288	0.436038	9.38069	2.0026	2.27173	0.175706	0.570541	3.58221	11.0907	2.25562	0.400999	0.622317	1.48801	6.43862	0.955722	0.636454	1.447	3.22288	1.29884	1.22577	1.10754	0.337941	1.16717	0.74067	1.18492	0.566388	0.743789	0.249286	0.776608	0.792176	0.486153	0.312663	3.3802	0.82732	0.698838	0.99996	0.24553	0.309356	0.883606	1.10674	1.02242	0.242833
ENSG00000012174	MBTPS2	10.759	12.9559	14.0575	23.7463	18.4186	18.4669	10.6376	11.1338	8.38835	15.7511	25.3968	13.2733	24.093	20.3578	7.51436	22.3204	14.4302	11.4575	13.1899	9.23887	23.6278	15.6094	10.3015	13.9659	15.9233	21.4864	19.162	11.5394	13.3896	8.18904	24.2074	12.2263	9.94367	12.5095	11.4287	14.9436	16.1868	13.6547	14.8213	16.1118	14.3684	10.2231	13.2944	29.3569	14.889	18.7239	24.5348	18.426
ENSG00000012211	PRICKLE3	2.65963	4.75614	5.45921	2.73099	3.55338	2.31368	3.06005	3.76301	3.44669	1.91249	1.85546	6.2802	3.57657	4.87966	2.14623	1.44222	2.12017	1.81881	2.97484	3.0967	1.24196	0.59466	1.87554	2.92597	2.11464	8.34814	2.53405	1.60237	0.570988	1.59755	1.48472	1.59885	3.76273	2.57459	3.8403	2.8571	1.49213	1.0166	0.925183	2.2897	0.553044	5.01477	3.38005	3.74974	1.82233	1.81695	2.00302	2.9853
ENSG00000012223	LTF	2.09359	2.05023	31.9233	1.10623	1.91771	0.886595	0.259111	2.0992	0.816503	1.2431	41.6459	1.09246	232.14	1.97008	7.43306	4.07164	4.27071	29.8319	2.52717	147.699	10.7198	1.72914	7.95925	0.409798	0.0245509	4.64937	0.544095	11.9315	7.37411	18.9253	1.41225	1.58235	4.18563	0.630126	0.273169	0.508231	0.960921	0.377117	1.84621	1.55259	1.24335	1.00483	0.582976	0.555793	2.69714	0.191684	20.6227	0.67107
ENSG00000012232	EXTL3	10.9969	13.6112	13.6654	11.4912	10.3837	8.40075	7.4007	8.26263	7.07425	6.69447	9.03862	7.29977	12.0117	14.1543	11.9407	10.1926	8.94137	10.9587	10.7707	10.8876	9.6875	20.3923	14.2311	13.7809	14.0148	10.8675	15.7219	13.5108	15.9492	28.5088	23.3403	17.8307	20.6119	13.4786	15.869	19.0389	19.1687	25.2658	17.0709	21.5505	28.9555	17.1645	21.322	22.0229	21.2248	18.3246	12.1053	19.6523
ENSG00000012504	NR1H4	0.0891364	1.718	0.885572	0.0313773	0	0	0.024627	0.490355	0.0227135	0.388529	0.0668804	0.105751	0.281671	3.41074	2.03278	2.11785	0.0211648	0.278905	0.0546898	2.72338	0.369862	0.129674	0.357802	2.39161	0.11158	0.818642	4.55476	0.177596	0.217608	0.156101	0.804687	1.22538	1.32427	0.0619539	0.556429	0.243748	0.771204	0.475541	0.156759	0.668834	1.31491	1.19758	0.406608	0	0.726331	0	0.168333	0.846096
ENSG00000012660	ELOVL5	1.86883	2.53343	3.84565	2.02092	2.40112	2.44408	3.35578	4.67929	1.46309	3.49671	1.84024	3.31983	2.95538	5.68281	2.66445	1.91133	3.7001	3.13376	2.6853	3.99781	5.8924	2.4157	3.33003	4.77523	4.08169	2.90788	3.46021	2.08657	5.84293	1.9258	4.50842	1.61477	2.98243	1.71863	3.05977	2.57493	3.40614	3.48048	3.61836	3.95654	5.82212	2.43966	1.80424	2.42212	3.00183	8.91296	2.40015	2.73201
ENSG00000012779	ALOX5	0.225988	0.645738	0.47945	0.040796	1.04539	1.60822	0.320818	0.639607	0.503757	0.693403	1.46703	0.385692	0.616099	0.776221	0.792933	0.524129	2.60918	1.86868	0.208129	2.53033	0.797048	0.308006	0.30696	1.66393	1.1026	1.23006	3.92486	0.615833	0.596017	0.505348	1.24238	1.16966	2.76384	5.15065	0.819573	1.1104	2.01544	0.478611	0.994851	1.19472	1.69527	3.111	1.7493	2.65534	1.14383	0.262922	1.60246	0.99664
ENSG00000012817	KDM5D	4.33096	38.9633	28.8067	33.7073	0.169769	29.2275	0.0643502	0.284045	44.234	46.5677	0.12965	38.4585	26.4684	0.399922	0.282717	35.4909	23.7842	42.5231	30.2672	0.198647	0.48871	0.35278	0.407715	67.3097	0.276829	52.9776	85.3628	26.3971	0.358468	70.6957	0.37101	57.3249	55.337	0.0864133	54.5003	58.2158	54.6506	0.288054	61.8392	47.8484	0.240102	44.1633	0.137781	32.8311	52.2065	0.1462	35.519	38.6566
ENSG00000012822	CALCOCO1	259.182	247.207	147.562	102.574	215.436	109.138	101.243	152.511	104.726	165.267	178.444	102.424	106.504	84.3563	151.31	133.996	200.27	163.594	183.032	110.6	137.939	157.509	155.64	156.294	119.245	189.89	149.059	158.134	118.33	199.019	113.805	143.735	164.943	145.216	141.036	128.115	115.869	167.913	108.211	107.978	158.708	128.254	136.543	108.595	151.651	115.794	239.667	114.436
ENSG00000012963	UBR7	0.219157	0.139716	0.495956	0.83383	0.542372	0.476507	1.14863	0.788076	1.28062	0.499267	1.24005	0.0458832	1.98641	2.57646	0.498509	1.01121	1.74014	0.83398	2.4949	0.81049	1.614	1.76456	1.57671	1.14108	2.41581	1.02842	0.44708	1.34874	0.207304	0.729443	1.02488	0.54877	1.17861	0.140104	1.29877	0.426655	1.02394	0.779563	1.22197	1.7959	0.968135	0.987216	1.88572	0.866065	0.355998	0.55991	0.54282	1.57758
ENSG00000012983	MAP4K5	25.1037	22.3449	18.4533	35.1253	26.9212	20.0684	33.9436	25.5173	19.7294	37.6722	24.4939	31.9804	40.4559	31.3184	23.4097	34.9257	28.1013	19.3379	26.8245	16.7465	38.4263	33.9132	32.7292	36.3639	26.9155	40.7102	49.549	38.5292	35.3123	69.1729	29.636	23.9004	27.6081	29.7654	27.5963	27.7949	33.6359	44.0478	26.2887	24.2909	31.9903	22.803	28.5279	33.8143	26.1562	39.5787	29.3722	31.1563
ENSG00000013016	EHD3	6.01663	11.2036	10.1424	14.7468	8.306	15.8873	11.825	8.91239	5.27016	8.34655	6.23793	16.1417	7.41197	9.35844	10.5403	8.21562	10.7112	8.74062	10.6255	8.24026	29.9156	9.15324	32.674	9.39453	36.961	2.5033	13.9162	10.2075	48.968	5.68343	7.08726	5.77733	4.4371	4.97307	5.05713	4.67505	7.47771	3.50933	5.43931	7.36059	3.86378	9.48627	6.0462	7.61127	4.9218	9.14959	9.88904	5.30976
ENSG00000013275	PSMC4	34.3284	67.9092	43.8758	44.0805	38.1678	49.7437	36.1135	38.0774	35.5352	30.391	43.5548	50.6087	34.8419	35.0826	33.34	32.3282	29.1281	43.9831	43.5344	33.5917	31.1286	29.6069	31.0168	33.5922	35.5681	60.9192	28.8383	42.194	31.2962	44.5791	35.7022	31.4482	34.4757	35.317	32.7744	36.8702	31.4179	30.4295	32.4853	35.6845	38.0836	37.228	32.01	33.5871	35.4534	40.6284	29.6992	34.7046
ENSG00000013288	MAN2B2	9.63158	16.6571	16.7883	20.93	12.0508	25.9319	16.8608	15.0636	15.6932	8.78017	22.2812	26.0007	32.6277	40.7455	10.9638	6.32182	11.8787	10.4504	23.0768	16.3315	11.2904	16.6213	18.4165	33.9705	38.9971	21.4827	26.8203	15.7721	20.8495	14.601	17.4142	26.6725	23.0174	22.9789	37.5986	30.7481	22.6877	18.1853	27.7405	26.2034	29.2945	31.7263	31.0699	28.7202	27.5202	34.0792	8.96648	25.6719
ENSG00000013293	SLC7A14	15.8205	14.9467	20.5639	25.4043	15.7353	19.5146	20.9384	19.0654	10.9018	14.8031	20.7291	19.0982	13.4361	25.321	7.15593	9.20199	23.6421	11.9422	10.8352	16.5892	26.6871	24.0768	15.8614	9.91572	29.4491	4.01694	19.3923	12.1255	11.5319	13.2265	25.8447	10.0062	32.4342	16.5349	15.0371	15.7312	15.5474	16.6218	14.7917	16.1936	14.5767	20.0802	74.4061	17.1771	8.962	7.03944	19.1587	11.141
ENSG00000013297	CLDN11	1.21974	2.74302	3.69267	0.328182	0.167724	1.48117	0.637484	1.71698	6.23018	3.13246	0.942335	0.386613	2.4955	4.37668	6.50474	13.5401	3.44707	4.84305	1.03927	31.0205	3.54999	1.27002	0.546877	36.551	0.684838	3.87912	11.4433	0.356473	10.583	0.637459	10.6843	1.95969	4.07182	2.32311	3.38148	2.27638	4.08595	1.60775	4.79387	3.03087	2.35112	4.2142	6.07306	3.07513	4.62917	0.550218	9.88154	1.02855
ENSG00000013306	SLC25A39	19.2618	41.6316	24.4168	16.3977	10.052	33.0661	17.3608	18.8232	52.3968	20.7079	43.4461	22.9976	32.457	34.505	49.365	13.2068	39.639	35.2923	28.8356	24.6125	15.5009	34.0778	35.8821	49.1228	60.7867	80.4293	38.9303	34.0849	28.4729	34.9583	36.0875	45.7078	79.8765	73.5421	78.4975	68.8108	30.6829	24.9234	37.0549	52.529	57.872	54.1724	34.6846	44.4126	34.2255	52.1764	59.7153	52.6413
ENSG00000013364	MVP	5.2561	14.3472	15.6992	50.3803	24.1238	30.8095	22.2781	25.4467	9.59773	18.2302	36.9535	31.5655	10.8949	31.2976	24.2659	22.2303	23.5455	47.5649	21.3743	29.3563	20.7284	26.1525	24.6011	35.1175	46.369	17.0976	36.21	16.297	36.6639	19.0786	19.3394	37.2274	31.52	36.9228	37.6794	41.0376	34.3837	23.4189	35.6877	37.916	63.0544	43.4473	35.8282	36.8542	22.4691	52.6367	60.931	37.1678
ENSG00000013374	NUB1	111.06	87.5643	72.6956	65.6316	84.6628	62.8923	89.9825	65.2718	59.5602	58.5609	85.1397	75.1797	113.699	71.8627	69.3388	120.055	108.628	77.6504	138.025	64.6957	61.265	66.7131	61.5486	66.4496	64.4314	94.354	53.1285	91.6314	61.385	81.0354	71.5646	41.6405	62.6611	47.5807	50.8654	47.5294	48.8732	75.4761	72.3628	65.0756	57.986	55.2141	66.6674	62.6712	59.0757	61.3502	67.6486	61.6428
ENSG00000013375	PGM3	159.477	113.198	60.8076	98.3313	149.422	76.1218	118.464	157.171	59.6629	186.275	145.279	125.855	111.29	105.287	146.871	62.1166	156.773	72.8748	126.874	49.3553	51.0934	53.9384	36.3713	45.8243	48.6655	86.2975	69.8542	95.5154	66.9089	64.5951	61.9567	52.3775	38.3775	43.8287	45.8449	35.6297	50.5347	60.736	64.1432	40.564	31.8491	37.2547	41.4114	41.9534	76.1408	63.9116	51.9882	37.5046
ENSG00000013392	RWDD2A	12.2916	10.9036	10.4859	10.9914	12.4131	11.9509	10.944	9.71076	7.49782	14.3924	16.2784	12.3935	12.8554	12.7727	13.3109	9.15138	22.9092	11.0241	11.2113	8.86856	4.83102	8.75146	7.92482	7.89543	8.20199	11.1042	9.8629	10.495	10.3477	8.82917	15.7374	6.83918	4.33453	6.94755	6.2128	6.58497	6.11849	8.24314	8.83622	6.62327	5.5403	7.29193	8.01074	9.27689	10.9326	11.4066	9.35459	6.59949
ENSG00000013441	CLK1	205.885	146.288	83.1577	106.779	152.41	78.3666	164.479	170.145	124.985	235.897	50.4112	128.056	132.26	86.1627	136.151	143.535	92.934	120.813	99.0107	100.172	183.521	140.858	180.229	144.105	85.0789	116.193	203.808	124.841	108.122	187.898	127.214	134.686	168.991	147.361	131.028	100.823	103.274	199.622	120.352	92.6218	127	104.314	100.851	80.5215	165.3	168.278	117.536	118.575
ENSG00000013503	POLR3B	6.85143	10.2243	5.38299	10.1998	9.42159	5.3669	6.67663	7.29893	5.39102	7.98189	7.79415	8.79032	6.74468	6.95823	8.04832	5.86359	6.9217	6.61975	7.62625	5.50365	10.5354	13.8089	8.81217	7.52552	9.14621	6.19793	5.99885	10.3781	6.85634	14.971	10.283	9.86039	11.3958	12.9746	9.68377	8.02327	10.6443	13.4336	9.48969	9.95756	9.21032	8.91725	14.4122	8.61293	10.5332	5.80972	5.01327	9.77573
ENSG00000013523	ANGEL1	33.7013	35.1308	28.9204	45.0383	40.1021	30.5314	31.4225	43.8829	31.4487	42.2836	35.387	31.1055	30.4631	52.6893	34.5123	24.3439	57.7804	27.005	31.6985	27.8574	20.4402	22.0526	22.6651	18.23	17.3116	29.4709	16.7416	22.1072	16.6464	53.7518	23.9714	19.0191	38.4619	19.799	23.8322	22.144	24.4134	27.7931	25.9518	23.1835	21.8905	33.3339	30.4066	18.1082	17.5039	21.7318	25.8974	23.3464
ENSG00000013561	RNF14	68.2457	69.7054	54.7943	80.9581	118.693	68.6067	72.2639	70.2197	97.1801	59.7212	87.7229	73.5512	112.037	71.9478	48.3171	93.3598	63.6415	78.621	83.7831	57.7945	53.8929	82.7886	52.6612	70.9029	93.3533	97.1338	82.3699	119.127	100.583	75.8238	88.1285	59.318	51.4097	64.6324	45.588	62.4415	58.7325	63.8521	53.9593	62.1441	50.6188	53.7125	56.615	80.2219	56.7651	115.134	65.931	72.169
ENSG00000013563	DNASE1L1	7.21494	14.3088	12.3212	10.4442	12.2033	20.7271	11.5167	12.79	11.7247	14.6618	23.5614	12.4987	15.2999	25.5864	16.8489	10.2329	17.9204	13.9143	9.48783	20.9293	13.5603	19.3506	17.6668	21.0076	24.9985	18.5381	18.527	20.7434	21.0119	17.2011	27.5479	25.3312	20.0678	25.4166	29.143	28.1224	20.0972	13.0452	20.7845	28.0321	20.5627	32.3994	26.3622	47.3613	20.5967	17.1034	22.3353	19.3297
ENSG00000013573	DDX11	33.9189	29.468	17.8507	16.8895	23.214	19.3597	29.2751	27.4482	21.1316	12.8528	15.1503	28.8627	13.8597	15.7431	25.8423	13.2067	16.3194	16.0279	42.999	25.7415	20.4704	33.2765	30.7744	18.9998	11.6437	39.3573	19.7199	36.0182	8.4035	34.2753	15.8465	24.9765	46.7858	29.895	28.5576	25.5184	21.9529	21.8708	26.2357	18.5448	25.4996	19.6155	18.0327	13.3762	13.8867	6.08234	32.0786	16.8862
ENSG00000013583	HEBP1	22.3411	27.8633	29.9568	21.8078	28.6869	25.6714	26.3751	23.573	14.881	24.907	27.9808	27.423	21.7821	14.8696	23.3021	32.7873	32.3331	33.7885	30.4357	31.9441	26.5333	31.8927	34.9921	21.5802	10.5603	14.7199	12.6784	22.0083	14.7892	28.9196	30.0293	28.9749	20.5222	9.2442	21.6568	13.9227	28.5452	25.5065	22.3605	25.444	25.4735	29.1337	29.6227	13.6167	25.6343	18.5164	15.1629	18.4811
ENSG00000013588	GPRC5A	0.320522	0.655345	0.329534	0.218645	0.272382	0.236102	0.0514826	0.909612	0.940659	0.464261	0.22457	0.319211	0.303349	0.878632	1.00081	0.435061	0.176636	0.46952	0.096583	0.635331	0.266473	0.689813	0.11752	0.486099	0.0450484	0.204002	0.196537	0.350069	1.90492	0.306634	0.192664	0.0905205	0.104159	0.189737	0.366739	0.367988	0.25484	0.352161	0.65034	0.289506	0.0471446	0.539069	0.517875	0.179314	0.311119	0.269315	0.621229	0.222104
ENSG00000013619	MAMLD1	4.57389	8.2465	21.9554	4.75613	10.1974	1.45372	34.8369	18.3272	0.498064	1.84014	8.30913	74.0164	20.3798	7.96855	2.44699	2.37171	3.3964	0.777082	16.3641	4.23036	65.4933	2.17056	119.568	1.62087	1.77069	119.541	0.429185	88.2114	1.83909	131.598	18.4904	1.83976	3.69922	14.0506	3.27955	3.65072	1.31609	8.76958	5.83386	2.88796	8.19847	3.59073	1.66879	6.41326	0.715084	0.858678	7.46896	4.11682
ENSG00000013725	CD6	1.63111	1.56171	0.105666	0.392996	1.12374	0.772493	0.508634	1.2306	0.949161	1.25518	0.549836	0.0654288	1.21184	1.12184	2.30789	0.757239	1.06758	2.93896	0.723196	1.3744	1.22837	1.57959	0.780937	0.471701	0.529293	0.966946	1.24689	0.78521	0.468321	0.694843	0.876605	1.02072	0.613656	1.65218	1.67466	0.910598	0.445121	1.01112	1.05758	0.997261	1.08252	0.868375	0.312939	0.387398	0.461827	0.916607	0.629609	1.41217
ENSG00000013810	TACC3	5.48539	4.58922	7.02722	8.09988	10.2365	8.94247	7.03075	5.87658	17.731	4.41568	9.45594	8.86383	13.4691	7.37106	3.90291	2.62827	5.10373	5.32167	11.136	2.3385	4.88321	5.36393	8.22395	5.41111	3.94126	3.0429	4.26138	2.88826	5.39856	4.21554	4.26801	3.64716	2.01818	3.70438	3.13626	2.16494	3.19722	2.61581	2.83627	2.41064	5.8054	4.78921	3.3342	4.88478	2.69971	6.81562	5.62167	2.88164
ENSG00000014123	UFL1	37.3294	31.4874	30.5842	55.6968	48.076	29.4919	41.0689	32.333	19.1977	48.7891	38.6832	39.9818	61.6968	37.4351	31.6229	26.2186	43.3676	22.0532	31.1907	22.1111	15.2399	23.7923	23.3975	22.1448	27.5707	23.6186	33.5952	37.5202	26.9265	19.7298	43.1787	22.0949	21.951	29.5851	24.0432	28.5186	26.327	23.24	23.1837	26.0617	17.0668	20.4968	24.8745	32.3244	28.8047	28.0594	19.2331	24.1857
ENSG00000014138	POLA2	13.0219	10.4171	9.48395	9.15504	31.3764	10.8573	9.65627	14.471	11.4048	7.99168	10.9135	9.49785	7.06463	4.87455	7.88041	11.128	6.26406	9.67513	14.6819	11.2756	6.14022	12.9961	8.63506	7.91786	10.5266	68.954	10.4326	19.291	11.5074	8.28379	7.14888	7.89037	7.97706	8.58534	6.80572	9.01204	10.6477	7.69977	9.19099	10.1157	10.8887	7.40011	9.19338	10.5786	7.61705	10.4538	9.18387	9.27453
ENSG00000014164	ZC3H3	0.487501	1.24821	1.94987	0.549323	0.820211	2.74595	3.29627	1.57667	3.06914	0.673406	1.39043	3.73233	2.06667	2.74794	1.81042	0.7536	0.887782	1.34772	1.0836	2.69735	1.07585	0.882423	2.05754	2.0736	2.63542	5.52505	1.87664	2.10897	1.0654	3.1253	1.22517	2.54602	3.1567	3.18337	4.64488	2.56303	1.19778	0.869243	1.96833	2.01602	3.66533	2.62233	1.97389	1.76394	1.55724	2.90286	2.43514	1.6948
ENSG00000014216	CAPN1	20.2605	28.5689	18.0285	16.0733	16.3948	26.7736	20.6891	28.8756	1.66977	19.8805	17.33	33.3989	12.7542	15.7134	25.5295	22.0436	20.2188	22.2935	32.5362	39.3789	21.0431	21.5459	28.9192	27.1466	46.7644	24.0197	37.2141	11.5792	59.643	15.8044	26.8499	54.5432	45.711	46.6203	29.4377	46.4104	35.526	32.2193	55.9492	49.2066	41.6899	54.2762	34.5373	54.6076	32.1225	43.9342	41.2978	47.8183
ENSG00000014257	ACPP	0.139558	0.0219834	0.0459456	0.0609046	0.456604	0.586648	0.248677	0.0719239	0.0401535	0.191476	0.113876	0.0734092	0.0660741	0.206563	1.04933	0.501792	0.217826	0.0713559	0.0708517	0.411752	0.24317	0.244319	0.268475	0.444304	0.0233226	0.142609	0.347447	0.169784	0.224087	0.215926	0.182105	0.210828	0.312439	0.311772	0.133204	0.0529711	0.10953	0.115768	0.271305	0.0735073	0.108985	0.0899694	0.209084	0.491693	0.289282	0.0350503	0.166049	0.135615
ENSG00000014641	MDH1	170.713	112.949	180.588	113.731	158.021	118.369	198.384	123.985	84.0893	115.332	63.3172	107.076	106.255	151.986	52.5443	76.4648	83.0931	78.037	83.3852	100.376	157.185	143.721	170.262	115.797	152.366	61.9871	115.019	168.164	109.09	154.219	114.612	146.175	77.3646	155.725	127.979	186.729	105.913	90.5526	93.1713	98.7036	105.592	133.929	92.6394	137.826	119.087	104.178	56.0289	147.059
ENSG00000014824	SLC30A9	53.501	61.1295	55.7523	75.4088	87.9644	74.648	78.9479	76.1768	44.6633	67.134	93.2361	67.1855	64.8696	76.0298	59.4891	40.7597	83.0126	58.7801	114.768	51.2124	42.5092	81.1957	68.714	58.0884	120.201	37.0738	49.0695	62.1911	68.7175	45.3654	77.7893	50.0046	50.7235	53.2732	47.9883	61.0421	45.6749	67.316	55.5305	62.2149	56.1195	49.6316	59.274	55.5357	40.8481	60.9824	48.5747	60.6008
ENSG00000014914	MTMR11	5.31838	19.1677	9.00882	2.04848	2.27603	5.15219	3.52892	5.01877	78.1494	13.2037	12.7664	1.7476	7.0105	36.8772	14.9078	8.70747	13.1988	11.9001	20.5305	19.7794	3.74347	16.7962	1.6504	13.0428	19.9306	3.40024	22.0532	2.42063	13.1197	2.20442	2.67101	7.19855	6.3238	5.93552	17.0748	6.37222	9.20056	4.61162	7.44287	19.6177	4.89723	11.0479	11.9648	2.06367	6.06177	6.3764	5.79839	12.4529
ENSG00000014919	COX15	47.0522	38.0224	26.4421	42.091	43.0606	34.738	38.1622	45.3868	36.3076	37.3836	22.343	33.254	25.6319	31.887	24.6556	29.6498	23.5424	29.1321	36.2318	30.9875	44.9854	41.2489	35.2486	33.9126	41.6887	25.8316	41.0969	35.9841	38.2177	30.3738	30.6805	34.705	35.4666	41.2504	42.5841	38.0733	38.6797	45.0306	35.2494	32.4696	30.9717	30.0707	38.9869	36.958	34.9271	41.5474	39.627	35.3629
ENSG00000015133	CCDC88C	0.306653	2.01834	1.87651	0.446564	0.878555	1.1955	0.304366	1.7111	0.904663	0.589522	0.368888	0.188902	1.28559	1.52804	3.77507	1.77168	1.78224	2.29309	0.78575	5.84305	0.458603	1.18337	0.677373	0.902264	0.437574	0.50238	0.876066	0.743191	1.22467	0.595579	0.893814	0.918348	2.80851	1.36613	0.13359	0.172915	1.26845	0.182789	1.48529	0.651097	0.867576	0.72413	0.129805	0.31552	0.978423	0.0957802	3.20166	1.20945
ENSG00000015153	YAF2	13.4534	13.4088	13.1632	19.4498	17.8902	16.629	20.8233	13.9052	11.1989	22.5186	20.8024	17.5404	20.896	19.2259	16.7145	20.9529	18.3127	11.7114	20.7851	20.9775	27.922	45.6789	25.9577	33.2427	38.8673	30.4634	31.2597	36.928	50.0376	40.8303	17.8054	19.0759	10.1933	18.2939	15.1171	15.7315	12.7462	13.0806	13.9879	10.7567	15.4223	12.8648	12.6909	25.4214	26.5884	52.2191	14.5565	11.6219
ENSG00000015171	ZMYND11	67.9545	54.9784	50.0063	70.2039	67.7534	56.1587	62.884	51.6164	56.2932	60.1309	57.3292	74.8594	62.3371	58.4036	45.3818	82.6382	60.0054	53.9221	55.973	52.4262	63.6813	80.4923	66.1596	64.9749	66.5111	48.6457	72.3069	46.5167	86.1364	55.5062	55.3408	53.6387	67.3454	64.4195	61.5671	71.1528	66.5453	80.0554	70.4049	70.1174	65.2588	55.673	66.4565	59.6668	62.2662	84.1973	81.7342	67.059
ENSG00000015285	WAS	1.36	2.13648	3.04892	1.96678	2.50752	4.28629	0.786231	4.05166	2.22308	2.02573	3.54834	1.66821	4.12843	2.93548	4.02111	2.03679	3.83361	11.0177	1.20568	7.86507	3.17038	2.76689	2.33581	4.18572	1.97832	1.8586	7.16192	3.55552	3.14284	2.42668	2.09282	2.83201	1.18783	0.894939	3.99891	1.542	3.52127	2.06484	1.46615	1.4012	2.901	7.6922	5.83959	1.83082	5.49367	2.33397	1.51332	0.593029
ENSG00000015413	DPEP1	0.293937	0.286006	0.338683	0.53553	1.00971	1.54147	0.660368	0.921945	0.34623	0.393003	0.622342	0.0398187	0.161582	0.230727	0.0908469	0.286475	1.45426	0.469539	0.0753273	0.678755	0.253111	0.192377	1.13362	0.958044	0.345688	14.183	0.0875543	0.157149	1.0946	0.300112	0.180684	0.721588	0.30565	0.744624	0.608943	0.739284	0.793375	0.169333	0.908889	1.26475	1.06623	0.769619	0.317662	0.522494	0.444462	0.33277	0.81346	0.500522
ENSG00000015475	BID	1.14908	1.39376	2.55178	2.08017	1.85633	2.45484	1.52563	2.4109	3.16265	2.18651	2.8618	1.83431	1.21863	1.35428	2.97955	1.90733	6.28429	1.58142	0.995649	3.43545	2.70703	0.892554	1.91031	1.81181	1.68642	2.14061	3.30891	1.47835	1.20982	1.17581	2.87911	2.46414	0.840563	0.796946	1.19522	1.7093	2.73094	1.31883	1.10688	1.42614	3.38031	3.40788	3.71252	1.52197	2.42082	1.58021	2.96014	2.79354
ENSG00000015479	MATR3	295.433	208.147	218.63	249.388	344.723	181.993	286.202	224.31	227.688	246.324	234.515	268.538	328.983	193.972	170.519	305.54	219.855	245.653	253.94	162.116	297.019	321.512	265.755	192.121	276.302	220.677	252.34	411.893	256.097	330.957	358.401	244.971	210.988	262.864	243.351	264.978	240.851	338.854	254.744	260.715	236.086	184.957	235.603	299.756	236.048	287.74	228.915	261.086
ENSG00000015520	NPC1L1	0	0	0.0287222	0	0	0	0	0.010411	0.0241411	0	0.0180881	0	0	0.0305428	0	0.0128389	0.0273208	0.0179816	0.0124919	0	0	0	0.0149486	0	0.00576658	0.0101113	0.0104233	0.031053	0.0214167	0.0136916	0.0302551	0	0	0.00633211	0.0133765	0.00785627	0.011558	0	0.00923854	0	0.0187402	0.00661731	0.00863389	0	0.0102627	0	0.00439347	0.00753176
ENSG00000015532	XYLT2	2.99232	6.0918	8.91336	3.17784	1.07007	2.47461	2.27497	2.94044	8.8934	3.81929	4.12958	3.46873	5.71201	3.99344	5.98985	5.94403	2.91074	10.219	2.94224	5.40598	4.99119	4.07265	7.31843	7.36057	5.74835	6.67243	4.86745	5.59172	4.77381	3.17531	7.6136	13.1099	12.1246	9.3449	12.0853	9.77884	8.73207	7.30826	11.3857	13.6302	11.3078	11.6439	10.9929	8.58347	9.9826	6.68939	14.9354	9.58549
ENSG00000015568	RGPD5	43.9788	33.8947	8.27618	12.9809	27.5568	5.67411	27.2894	22.0961	27.234	18.5034	8.18076	12.3444	10.6538	20.2767	11.5294	9.47922	7.15914	8.78117	21.6966	7.24971	16.6779	5.55346	31.2967	8.14138	8.33076	7.23498	7.92005	20.1307	3.48482	24.2914	11.4849	14.3578	18.7555	15.813	8.94592	9.14434	11.584	10.7153	14.4998	9.32192	11.8838	4.83275	5.14939	10.015	6.11159	18.0192	10.6034	10.0657
ENSG00000015592	STMN4	6.63429	3.93045	4.85998	1.57361	0.246364	0.778887	2.18912	0.986039	0.279283	0.0942796	1.35877	0.053029	4.28626	0.674056	0	0.966121	0.564122	0.622052	2.75839	0.151581	21.2743	0.132758	3.12015	0.0959255	0.421431	0.85513	0.127742	0.143397	0.151523	0.149187	0.883782	1.02866	0.0738314	0.68891	3.16351	1.70971	0.944728	5.12927	0.0884591	1.43895	0.0467546	0.646893	1.46095	0.406771	0.509863	0.0798692	0.723664	6.12369
ENSG00000015676	NUDCD3	37.811	34.4713	44.9672	58.8146	46.6365	49.4861	32.3229	35.3987	102.457	44.6489	67.7957	37.2714	52.003	55.673	52.6937	77.9962	77.5449	60.1611	58.5803	44.7811	62.7063	57.8482	63.954	48.8244	76.9124	79.435	40.5885	78.2254	67.2969	80.5209	53.0273	54.8045	66.4826	43.4123	51.2497	63.3336	59.2916	58.8263	54.5302	64.1362	55.7784	59.4012	58.9484	73.3	49.5633	47.9433	50.4552	60.8114
ENSG00000016082	ISL1	0	0	0.0898502	0	0	0	0	0.0299513	0	0	0	0.0654335	0.745095	0.0550886	0	0.276875	0	0	1.07748	0	0.0879944	0.229453	0	0	1.23717	0	0	0.0401692	1.61383	0	0.610509	0.186344	0	0.269369	0.178219	2.73457	0.532188	0	0.991725	1.01792	0.0583526	0	0	1.47209	0.812155	1.45288	0	0.853834
ENSG00000016391	CHDH	1.61859	1.26696	0.29915	0.129878	0.381869	0	0	0	0.193598	0.187805	0	0	0	0	0	0	0.0846935	0	0.189846	0.285891	0	0	0	0	0	0	0	0	0	0	0.340699	0	0.00135921	0	0	0	0	0	0	0	0	0	0	0	0	0	0.0583308	0
ENSG00000016402	IL20RA	0.0474525	0	0.16362	0.0139852	0	0.0515985	0	0.0343162	0	0	0.0298953	0	0.326549	0.429268	0.356084	0.893886	0.0647017	0.0393219	0.0184184	3.49024	49.8214	0.0315767	78.1667	0.608693	0.0571598	0.322007	0.240678	8.58117	1.48564	3.11115	17.2068	2.66088	0.205405	0.391097	3.05609	1.76497	6.24062	0.162826	1.69148	0.0983361	0.16983	0.3664	0.0373806	9.86771	2.14503	1.34695	4.52737	1.42188
ENSG00000016490	CLCA1	0	0	0	0	0	0	0	0	0	0	0.0081532	0.0284399	0.0883077	0	0.014386	0.0204068	0.00924571	0	0	0.027786	0	0.164792	0	0	0.00779289	1.43794	0.01657	0.0105075	0	0.0652355	0.0405942	0.189678	0.0672565	0.0704187	0	0.0106197	0	0	0.00767724	0.0232127	0.00993098	0	0.0407632	0.918455	0.186516	0.0325926	0	0.0109191
ENSG00000016602	CLCA4	0.0250876	0	0	0	0.0100809	0	0	0.0320752	0.174938	0	0	0.183734	0.0534912	0	0.01394	0	0.00895772	0	0.0194753	0.0067324	0.00900937	0	0.0153392	0.00917447	0	0	0.0160545	0.0305411	0	0	0	0.144415	0.0651768	0	0.00875149	0.0205813	0.0175133	0	0	0	0.00962199	0	0	0.0648945	0.0164332	0	0	0
ENSG00000016864	GLT8D1	143.772	129.535	171.884	254.855	177.798	134.185	147.412	158.439	122.913	123.208	193.834	138.532	184.4	254.715	154.093	145.07	122.91	202.907	183.696	136.089	113.868	146.657	113.183	135.176	134.326	159.248	122.145	142.406	131.436	223.622	132.748	149.566	158.46	191.859	127.665	166.755	147.524	154.789	179.229	219.913	142.446	123.922	188.81	199.188	173.178	141.598	147.685	178.307
ENSG00000017260	ATP2C1	63.7058	51.8087	79.6633	72.8394	67.4251	58.1284	73.8976	65.3096	36.1191	82.0552	83.9048	45.012	105.804	123.897	69.474	100.713	55.6678	118.195	70.9536	56.7045	104.828	98.0142	111.853	91.3333	173.869	110.553	116.533	85.31	158.749	173.341	49.6821	55.4952	76.2861	91.4872	68.5825	65.7334	55.8432	95.8384	51.4129	69.2652	68.3169	47.9304	59.7488	62.1782	61.1768	149.445	146.436	55.3726
ENSG00000017427	IGF1	0.0685632	0.137822	0.747984	1.18724	0.300532	0.393783	2.61095	0.987868	3.2256	0.083677	0.523736	5.80137	0.204224	8.4274	0.669988	0.168304	1.0396	0.31457	0.561182	0.721599	0	0.732923	0.259402	0.167063	0.0352976	1.81162	0.724198	0.161016	0.326227	0.0962268	0.0325968	0.0495106	0.177573	0.0994655	0.219304	0	0.193119	0.19114	0.168754	0.230425	1.10241	0.352137	0.242026	0	0.769024	0.0622394	0.201911	0.585238
ENSG00000017483	SLC38A5	1.12942	1.09395	1.00578	0.807116	8.42577	1.10265	3.22955	3.48317	1.83529	0.249976	0.969854	1.90364	1.61992	0.48219	1.02308	0.454472	2.87875	1.48967	1.0839	1.39541	0.833842	0.115731	1.11383	0.608465	0.0330083	0.778951	0.563916	1.78444	1.22245	0	3.56714	0.201294	0.219074	0.0874786	0.622473	0.110707	0.757088	0.0904825	0.309943	0.491426	0.109147	0.245749	0.0165866	0.528405	0.434566	0.142418	0.28902	0.353573
ENSG00000017797	RALBP1	38.8806	47.1616	29.4531	40.5159	30.2853	30.7949	23.6895	25.7331	73.4696	32.6033	16.037	24.1255	37.6411	14.6439	16.4231	28.9622	28.2142	25.6046	17.6985	25.5959	17.3824	15.2284	20.3954	15.4192	19.0263	15.7565	16.1859	21.6443	19.4215	9.18801	15.9076	16.1888	16.3486	16.1671	16.4325	14.8992	20.6712	17.4874	23.8257	21.1325	17.0905	15.8391	19.5096	23.722	19.5366	19.6124	28.9856	23.774
ENSG00000018189	RUFY3	154.282	122.902	101.11	140.992	153.806	99.4188	152.459	122.222	176.355	157.179	125.49	120.482	93.5708	94.1684	111.459	70.0714	102.561	93.7276	155.941	74.2894	135.229	123.847	100.001	99.2385	85.8346	63.3217	128.011	127.708	96.9199	129.111	132.638	105.206	148.948	142.426	119.815	128.948	104.852	159.898	121.392	119.635	89.0324	82.2421	114.244	75.8851	78.4842	113.238	107.792	115.64
ENSG00000018236	CNTN1	20.1806	41.9802	25.8667	41.7444	24.4596	37.2793	44.7944	18.2821	32.1935	33.9127	89.0323	62.3464	136.046	143.223	76.3201	71.1435	122.747	74.9414	80.1885	43.8311	66.2547	198.259	65.1468	88.199	121.022	63.7671	116.343	113.77	88.1533	182.947	129.626	109.552	94.9166	62.4559	113.113	122.985	134.38	186.214	159.833	188.961	148.773	90.3693	133.767	100.16	146.77	80.6466	25.1451	126.377
ENSG00000018280	SLC11A1	0.285618	0.236015	1.06381	0.22375	3.33764	1.28683	0.594414	0.733874	1.02459	0.412967	0.486072	0.0531584	0.266486	1.37298	1.47236	0.685741	5.71776	1.51241	0.537881	1.19494	0.683325	0.424378	0.879275	0.274073	0.0815462	0.972327	0.844254	0.998259	0.862504	0.377368	0.786455	0.879984	0.341754	0.647635	0.326406	1.01257	1.2618	0.710871	0.693345	0.396259	1.54829	1.49371	1.69679	1.254	1.84177	0.640574	0.605797	0.22895
ENSG00000018408	WWTR1	2.13262	2.07888	9.61958	3.26487	1.65937	7.48867	2.19265	9.65465	2.25336	10.0551	3.23061	4.2229	3.89234	6.48635	9.93705	9.83583	6.30591	9.75208	2.03843	21.0506	6.3441	3.31534	2.51617	9.03093	1.55171	4.56424	9.42668	2.40493	7.62419	2.77699	9.60446	4.93808	5.83112	1.6567	2.59178	1.9387	11.0382	2.32039	9.23324	3.43874	4.82095	10.1769	3.60704	2.41127	7.5497	1.52631	3.72946	3.51035
ENSG00000018510	AGPS	13.7746	12.5561	11.312	13.048	11.9624	12.8508	10.7604	9.63371	10.2216	13.2363	8.054	11.6656	11.871	10.4012	7.85306	10.9002	16.9842	8.84373	12.21	8.41572	8.1393	9.67383	7.89784	6.87219	9.47862	6.12447	7.87824	8.92985	9.72683	5.21518	10.1323	7.37867	9.71624	7.87622	9.73806	8.36134	8.74686	14.1092	9.13098	11.4126	10.9916	9.54557	9.86266	10.069	7.10484	8.04764	8.21807	10.2161
ENSG00000018610	CXorf56	35.5809	30.1327	21.5726	37.708	42.5149	33.6482	27.7607	29.3326	22.6294	25.7656	31.7651	30.3634	18.814	16.5515	14.9953	20.2384	29.2562	29.7653	14.5182	20.1382	44.0825	31.2431	30.5864	26.0507	21.5904	38.8837	26.9276	32.7396	26.6688	27.2824	13.6851	13.7306	13.6945	8.02336	19.8757	20.6731	31.1126	20.6963	24.3907	18.7367	23.676	20.6521	18.8862	26.6007	14.1384	26.1086	8.18413	16.5026
ENSG00000018625	ATP1A2	9.82227	13.3161	33.6275	9.41706	5.87272	29.9937	4.11909	18.8469	0.958322	13.1963	2.3392	5.87123	6.97045	8.81674	25.1142	33.6213	6.58719	22.2072	26.7477	125.774	26.9737	10.0218	6.95386	36.3648	3.60196	11.2743	22.5741	10.7146	6.90136	13.8937	70.3001	39.8371	86.339	73.3197	63.3692	66.8829	49.8339	99.412	38.6106	42.8266	56.4407	63.1719	74.658	12.2222	25.1399	4.70847	8.19917	43.7483
ENSG00000018699	TTC27	12.9951	7.0686	10.9225	11.1597	21.5261	13.9084	9.47261	15.5375	10.1003	13.7433	4.24262	7.38958	9.70518	7.41515	5.03723	12.0115	13.0031	9.22674	5.42891	9.50358	6.90102	9.72543	6.51989	6.2993	8.36341	23.2551	7.17416	7.63752	7.19532	15.0119	4.21737	6.85142	7.09844	5.46569	5.79902	6.2088	7.85753	8.09547	7.02703	8.00273	6.77283	6.20843	8.04857	6.1568	7.21987	6.64399	5.31291	6.64565
ENSG00000018869	ZNF582	16.2759	14.6819	8.99078	11.7871	13.6602	8.55977	9.11689	9.87984	5.80224	8.11341	11.6787	9.06902	9.85585	7.31971	10.2174	11.2023	9.02939	12.844	11.6346	6.36985	6.82083	14.4759	8.78588	12.9238	10.6825	12.2324	8.54392	9.09255	10.1848	10.3027	14.0203	8.3634	8.46465	10.6827	13.7097	7.33727	7.8951	11.5569	8.03974	7.7664	8.51045	9.96012	10.7785	14.1851	9.65584	11.1695	6.82809	10.0529
ENSG00000019102	VSIG2	0.389338	0.620175	1.55341	0.335254	0.249658	1.62745	0.363831	1.48164	1.48034	3.35112	0.339247	0.322109	0.59665	1.46475	2.06718	1.93685	0.99079	1.54744	0.46845	2.80197	1.64699	0.47404	0.221776	0.41054	0.530248	0.729036	1.21539	0.445833	1.16668	0.270492	0.578198	7.33187	1.20192	0.455049	1.65214	0.314737	3.0135	0.711829	2.66386	19.0044	0.668727	1.00972	0.439308	0.445262	1.4687	0.0760345	0.94909	0.507262
ENSG00000019144	PHLDB1	22.4272	27.5732	42.2641	8.83752	20.4527	21.2899	16.5327	22.0627	35.5867	33.2345	8.80364	16.5331	15.3596	19.8376	29.9658	25.0804	18.9271	21.5587	22.7925	47.7009	23.9481	29.1024	19.3666	29.2918	20.0825	15.8122	33.9774	14.3226	16.1723	9.71603	57.3908	64.5683	44.494	59.5364	47.2099	58.8361	51.4964	52.1582	38.2385	42.3944	47.635	61.2426	30.6786	31.6649	52.6901	10.4539	70.1455	39.8525
ENSG00000019169	MARCO	0.110164	1.14192	6.11131	0	0.392136	0.102613	0.422403	0.143426	0.357415	0	0.0145788	0.157246	0	0.202244	1.33225	1.22686	5.26025	0.594931	0.356314	5.21119	8.34396	1.82692	0.410383	6.97407	0.347689	1.40485	26.3441	0.659415	0.0917277	0.55286	0.141433	0	0.239846	0.0858519	2.52305	2.134	0.229264	4.0977	0.823961	9.19927	0.514479	0.821722	0.250036	0	0.273733	0.0145726	0.225115	0.0880112
ENSG00000019186	CYP24A1	0.0187273	0	0.0365719	0.0728562	0	0	4.00683	0.254175	0.0473001	0	0	29.8387	0	0.382281	0.0681659	0	0.0267227	0	0	0.70603	0.008858	0.117973	0.0960427	0	0	0.0363612	0	0	0.573301	0.0773967	0.0193643	0	0	0.0611397	0.0172118	0	0	0	0.0332321	0	0	0.0211648	0	0	0.0577043	0	0.440742	0.0912794
ENSG00000019485	PRDM11	6.24468	5.64267	5.85526	2.6652	11.2109	10.2695	6.31014	7.80288	2.1244	2.61166	2.17722	6.41807	2.95803	2.04114	3.25632	5.31694	1.25398	3.52253	3.09208	6.72141	4.91241	7.87766	12.4878	7.21082	3.91057	8.65818	6.73785	14.8017	5.41498	5.53193	4.11357	5.31679	4.12971	2.86783	4.33873	3.75459	3.50876	4.23951	4.99067	4.03545	5.06236	4.26733	3.31037	4.95124	4.06212	6.61091	3.77119	4.23858
ENSG00000019505	SYT13	50.0778	51.0532	41.1192	50.4651	46.2347	88.4422	73.6789	57.2208	41.8167	45.4249	20.6235	93.2238	8.99485	39.7513	15.5394	13.4576	7.98442	16.3089	27.965	21.7156	39.3169	15.2294	51.5938	7.43935	10.3773	10.206	7.80486	70.59	13.2208	2.01741	14.1973	7.53823	1.19196	0.550988	1.86646	1.41872	5.05167	6.53282	2.21211	1.42833	0.769478	1.68721	2.53846	43.3391	8.2479	17.512	17.0829	4.21077
ENSG00000019549	SNAI2	0.861466	2.17695	2.41226	0.74233	0.286819	2.356	0.309684	1.52842	1.34223	5.62181	3.91528	0.657857	1.99041	1.58907	3.11499	6.77347	4.82548	4.01356	0.685112	7.41488	1.44737	0.681722	0.524935	4.70976	0.415175	3.57159	2.58968	1.27695	5.44223	15.0495	2.18434	2.38569	1.10314	1.54616	0.785506	0.651913	6.42966	0.912029	0.831916	1.53975	1.67285	4.76679	0.870836	0.819381	4.75116	0.263531	1.14178	0.617234
ENSG00000019582	CD74	42.6806	73.4478	162.845	40.9766	43.0148	157.053	53.8767	107.115	41.6215	51.1575	136.124	61.806	80.6626	69.8635	140.841	91.9738	80.3187	166.755	41.5173	250.628	133.661	67.1165	56.3	200.216	57.1077	40.6065	208.758	68.0944	110.211	75.6957	94.7581	133.257	50.6061	29.3627	54.0388	29.5312	122.479	72.624	27.295	48.9874	103.243	250.404	93.8441	37.3532	147.285	42.0105	37.9697	25.7245
ENSG00000019991	HGF	0.528855	0.223259	3.5092	0.685607	0.0816381	2.20214	7.67928	0.839528	0.202561	1.75971	1.1149	0.529994	0.278042	1.60502	2.35739	0.262071	2.1161	4.72589	0.753522	3.3011	1.90341	0.551906	0.330653	1.30041	0.23436	0.468687	3.48924	0.47289	1.87149	0.363972	1.16365	0.526347	1.02458	0.168225	0.271941	0.372868	2.23636	0.417114	0.3701	0.348419	0.840737	1.6473	0.607108	0.311027	1.41481	0.149045	0.369671	0.704968
ENSG00000019995	ZRANB1	23.8697	17.1789	16.4942	21.0116	21.1524	13.2806	15.5491	14.4007	10.3973	16.0606	10.7825	18.1179	18.3463	13.4871	11.7439	21.3722	9.08982	14.8596	15.4923	10.9411	20.0615	18.9232	16.8229	17.2738	24.0835	18.3714	21.1241	13.0306	24.6247	16.1406	15.5945	15.0196	16.6918	18.0768	13.6964	16.8129	17.5389	20.3503	17.7557	21.5867	16.8008	14.139	17.482	13.9565	16.3717	23.0226	22.3345	20.2405
ENSG00000020129	NCDN	13.4565	23.6921	18.7082	20.8485	14.5426	31.2156	30.1591	17.8469	25.8266	8.89095	21.4164	30.829	17.0214	16.2997	21.4655	10.3198	12.5655	16.488	21.7746	20.5763	29.5485	25.0694	34.2224	29.8569	68.3839	16.0753	26.915	25.196	45.2543	36.8244	27.9657	66.2599	40.4021	40.8329	99.1098	52.7375	45.267	28.0212	46.7793	47.5744	48.9443	78.1201	60.379	41.3639	54.8963	62.9167	25.5985	46.8155
ENSG00000020181	ADGRA2	1.41994	3.37697	11.1585	1.8223	0.793064	6.66865	1.36147	5.70947	1.9645	7.3868	2.95398	1.68971	3.01673	4.99981	7.08177	5.7709	3.34205	7.03084	3.74763	15.766	3.41903	1.51449	2.91225	11.6254	2.13952	3.79677	12.2368	2.84356	5.44457	2.64925	4.19959	6.27816	2.49488	1.94961	2.22619	2.60114	9.97995	1.38543	1.77945	2.43521	5.08052	9.79468	2.26921	2.46509	7.20849	1.10097	3.78549	3.80394
ENSG00000020256	ZFP64	2.62465	6.19619	8.1634	9.10738	4.68656	5.31591	4.20445	4.09301	4.05132	9.54384	6.1498	5.26771	7.19369	6.10587	6.23606	5.90886	7.1892	9.31821	5.98476	5.80155	5.55103	7.37897	5.06466	6.56326	6.50141	5.96929	4.74553	6.38894	5.75129	4.60358	8.38534	5.04946	6.6422	5.63754	6.14036	6.84348	5.65102	5.73529	6.78704	6.43907	5.40052	6.03812	4.88219	5.44161	4.48379	5.25875	8.46175	7.58646
ENSG00000020426	MNAT1	39.7874	31.0566	35.343	33.1823	35.5253	26.637	40.5607	29.766	49.124	33.5069	39.8931	35.4834	58.2485	54.6795	30.9792	52.6595	46.9548	37.2287	27.9475	35.5465	49.3193	67.1145	51.535	55.6494	80.1656	84.9534	48.9339	46.9506	75.1942	99.0037	49.1257	60.0216	37.3896	52.1264	38.7436	42.9358	48.3387	48.288	48.0595	51.1726	45.1315	45.5949	52.3087	47.671	62.585	85.7741	28.0049	48.0448
ENSG00000020577	SAMD4A	1.48702	1.31011	1.47709	2.98195	3.19603	1.2647	4.23394	1.51363	3.24308	2.67574	7.23838	5.50047	12.6951	9.22168	5.04282	2.09765	5.80878	3.51669	4.03428	5.18267	5.64811	0.72575	2.64216	3.37943	2.58977	0.476459	2.10505	0.866573	2.1876	1.16621	4.08723	1.77907	1.3894	0.84748	1.31132	0.797565	2.15077	1.24125	1.72693	1.08863	0.490497	2.78044	1.53425	4.03847	3.69962	0.499427	1.42308	2.14358
ENSG00000020633	RUNX3	0.442423	0	0	0	0	0	0	0.200105	0.488555	0	0.0494324	0.17296	0.29219	0.21296	0.0728836	0.185171	0.0558339	0.258904	0.0605772	0.339281	0	0	0	0.0575044	0.468511	0	0.100195	0.063484	0.391367	0	0.0490334	0	0	0	0.179766	0	0	0	0	0	0.149992	0.108655	0	0	0	0	0	0
ENSG00000020922	MRE11	11.1168	9.24277	6.91901	7.26404	8.66079	4.29244	6.95428	9.12487	7.38559	8.86313	7.58157	8.8373	8.74779	4.76642	8.42443	8.07211	9.72267	8.50273	7.61038	7.29865	9.09395	7.9403	7.27624	4.97809	7.46086	10.935	7.92087	9.0542	6.20382	5.16582	10.0275	5.81686	9.72066	7.14885	7.93392	7.24916	10.4349	12.1121	9.24874	7.03108	8.69909	6.54753	7.96371	9.76122	7.50422	7.95809	8.17871	7.63353
ENSG00000021300	PLEKHB1	7.65484	20.5308	12.1356	2.38506	2.10389	4.71559	0.822023	3.11112	0.904812	11.8273	8.36249	4.2782	13.975	6.59674	22.9255	7.43017	1.99848	20.1892	4.39709	13.8395	11.4232	1.24668	2.67896	14.3979	5.84318	22.6966	18.0693	22.3302	3.57793	13.5431	10.4019	6.35721	2.88595	4.2079	4.19424	3.12715	6.47176	2.08	12.8434	3.09154	1.32241	4.58663	8.35076	17.5729	18.8454	6.53571	10.3495	9.73129
ENSG00000021355	SERPINB1	28.8879	33.8309	42.3811	84.537	53.8688	50.8358	75.8001	52.2241	78.5762	33.3673	59.5372	95.5599	71.904	80.1626	55.9792	87.9005	108.632	65.6853	62.2381	52.1291	55.5998	56.4083	55.3141	71.1835	63.4634	23.9111	85.3104	25.0667	74.7498	35.1163	89.4502	55.7598	63.4299	51.6301	52.2503	45.2891	69.6489	66.9092	82.639	73.5225	40.4345	58.6611	70.8903	95.9458	66.207	55.6628	82.7986	68.5626
ENSG00000021461	CYP3A43	0	0.0830843	0.0985863	0.311987	0.250509	0.156506	0.0322534	0.298523	0.18706	0.388715	0.0485675	0.139149	0.062451	0.25034	0.221561	0.411811	0.12191	0.217377	0.37669	0.246519	0.280853	0.178616	0.667681	0.0970281	0.119792	0.689697	0.204638	0.116648	0.181931	1.51418	0.28784	0.353949	0.377625	0.401253	0.106535	0.108603	0.239313	0.269713	0.188198	0.0558007	0.162052	0.184541	0.215895	0.337932	0.0952755	0.144936	0.434937	0.136852
ENSG00000021488	SLC7A9	0.514552	0.825455	0.646507	0.376001	0.279115	0.326282	0.53816	0.490551	0.639396	1.92205	0.151276	0.704793	0.301031	0.220732	0.564483	0.500768	0.70614	1.14807	0.853162	0.744489	0.394652	0.955338	0.472385	0.770435	0.261816	0.883548	1.17537	0.981506	0.54357	0.47471	1.17914	0.536203	0.750685	1.18362	1.2344	0.638064	0.420257	1.07702	0.264486	0.739931	1.0582	0.501561	0.658747	0.202457	0.551983	0.44279	1.41372	0.539903
ENSG00000021574	SPAST	15.2205	13.3395	11.1943	19.0931	17.5082	9.74455	15.1085	11.8841	5.99015	11.0272	6.14146	14.7846	11.667	11.0658	9.31465	20.1878	17.0637	13.1908	13.8369	10.1922	12.0912	19.0166	11.7025	13.4265	17.3603	8.62964	15.4741	12.5551	18.4564	7.75564	10.5864	12.1731	12.5757	10.9187	10.464	13.2606	13.2129	15.4923	12.6525	12.4335	13.9613	10.0429	14.3873	19.4976	12.1089	17.7787	10.28	14.2109
ENSG00000021645	NRXN3	11.7972	12.2974	14.5346	18.9227	28.7799	30.0454	29.0838	32.1078	7.96869	28.9151	27.1321	43.4643	34.4398	30.868	13.0419	9.51936	5.00989	5.19069	13.6705	8.49209	37.0985	35.626	9.48695	13.6471	29.7047	0.783788	11.6076	3.26108	29.5344	4.55852	10.8123	22.5669	3.93969	12.5176	4.30966	20.4559	9.65397	4.77761	9.9287	9.16917	0.521211	13.4393	24.3265	25.7811	21.6159	30.042	1.94176	9.99761
ENSG00000021762	OSBPL5	3.89944	2.11211	2.81909	1.99157	3.82546	10.3103	6.85656	7.45986	5.94028	5.60518	3.81881	5.82223	1.33024	3.0503	5.70997	2.61728	1.23365	4.10672	8.42425	4.99624	6.03911	3.80605	9.94551	2.55616	2.24187	3.74278	1.83168	1.29821	1.67484	2.91109	3.92887	4.24575	2.98879	2.78747	2.84947	2.68713	2.15768	1.08194	5.85896	1.21427	3.77459	3.02687	1.40994	1.60768	2.65578	2.17427	7.08853	1.78891
ENSG00000021776	AQR	18.257	7.82523	14.67	16.2191	17.1098	11.9696	16.4417	15.4873	17.2987	15.5458	24.3201	13.0951	20.2671	17.6052	11.2901	14.9096	13.2293	11.2695	12.1009	12.386	15.8345	23.1107	12.2016	16.6021	15.5876	10.7245	15.8312	9.37533	16.4058	14.0558	13.5024	18.7824	13.6756	20.9815	12.6189	13.4708	14.5169	18.4164	15.4988	12.7016	14.1156	15.7275	14.4834	16.76	14.7074	14.424	9.13086	12.2287
ENSG00000021826	CPS1	0.711831	1.30768	2.38295	2.06401	0.616857	1.49084	2.66702	2.1019	5.59171	6.41351	0.799379	4.0535	0.462277	0.839434	1.20198	1.37422	6.68492	3.4941	0.39888	2.39979	0.637046	2.56666	0.656758	5.24002	5.67852	0.792812	5.03892	0.266858	2.58336	0.518493	0.69439	0.687058	0.174873	2.39229	1.46709	0.966543	0.685787	0.799746	0.552911	0.169264	0.259819	0.862319	0.696532	0.582611	0.847371	4.23684	0.432111	0.649749
ENSG00000021852	C8B	0	0	0	0	0	0.180086	0.0359017	0.0264153	0.502476	0	0.0129875	0.281127	0.0525336	0	0	0	0	0	0.0927321	0	0	0	0	0	0	0	0	0	0	0	0	0	0	0	0.014333	0	0	0	0	0	0	0	0	0	0	0	0	0
ENSG00000022267	FHL1	81.7693	105.413	86.0544	77.3965	82.4675	104.724	105.94	96.8304	92.7488	127.575	119.296	98.7834	140.656	161.743	114.505	197.685	87.0359	139.387	86.8593	163.845	177.146	106.501	95.4273	117.16	42.8512	61.6653	116.098	103.818	60.5538	109.529	237.123	197.886	144.56	105.238	154.679	156.664	172.84	194.789	143.609	146.823	158.79	131.498	149.126	262.912	203.698	65.4819	121.171	157.563
ENSG00000022277	RTF2	78.842	103.931	92.6831	105.351	95.9386	122.318	103.782	103.205	85.0216	104.044	154.245	145.605	94.4908	74.3759	85.9513	64.6293	67.0346	104.848	86.9822	99.6275	57.6822	81.076	74.6478	76.4549	97.5423	118.062	71.1484	95.6304	66.9958	134.707	44.3455	80.5988	69.9744	76.6484	74.7162	83.3707	81.9294	76.7149	65.5468	74.1969	98.7213	69.0998	84.876	87.0432	91.6085	86.1499	74.7304	83.1526
ENSG00000022355	GABRA1	0	0	0	0	0	0	1.57151	0.0411551	0.257738	0.0809176	0.130783	0	0.0208876	0.113961	0.821371	0.675747	1.08731	0.0684028	0	0.0927164	0.0731625	0.0376384	0.339705	0.0544446	0	0	0.130844	0.130506	0.106203	0.239794	0	0	0	0.0766905	0	0.0432987	0	0	0.06297	0.0919148	0.0177972	0	0.00855217	0.0160483	0.0160487	0.0333945	1.66502	1.13677
ENSG00000022556	NLRP2	0.548025	0.688188	0.0393637	0.394166	0.708229	0.207481	1.88788	0.845092	0.963798	0.517016	0.157151	0.319237	3.7026	0.71292	1.01991	1.21184	0.287995	0.257072	0.201426	1.26051	0.943162	2.26756	0.430727	0.382401	2.02774	8.96815	0.652067	0.703656	2.47383	0.662197	1.3605	0.225588	5.91044	4.53137	0.588115	0.91267	3.41854	14.7558	7.96727	0.206827	0.359576	4.39527	0.351841	0.41968	0.669605	2.9162	5.97192	0.332783
ENSG00000022567	SLC45A4	17.5158	17.2797	16.2823	14.0352	16.0857	16.344	22.5332	28.1164	6.21123	28.8944	10.1096	30.479	21.5275	10.1146	14.1552	6.66669	6.28148	5.19438	15.4678	10.275	19.7317	17.4158	23.597	3.93419	6.88876	8.87958	4.12539	23.1504	4.05526	35.128	6.35712	3.32884	9.12271	6.45099	6.34663	6.29967	5.0816	5.35725	7.98556	9.02527	8.73181	7.74934	6.70503	3.05107	4.96904	7.77609	12.6538	8.60949
ENSG00000022840	RNF10	164.614	106.589	107.762	126.436	109.239	119.925	108.972	114.714	152.649	159.259	96.0447	112.601	109.051	136.16	107.502	96.6731	132.759	106.123	128.007	105.475	131.228	194.037	149.488	114.107	126.68	192.638	121.149	137.047	108.656	357.711	127.526	194.213	115.876	225.526	110.493	147.285	114.092	218.197	106.45	108.341	109.198	167.168	126.843	114.472	206.278	191.927	126.266	117.396
ENSG00000022976	ZNF839	10.9589	13.6186	14.9963	11.8556	11.4843	9.53452	12.6662	13.4019	15.9486	12.988	20.4931	15.7038	14.1815	18.188	17.7668	17.4981	18.4582	23.1206	13.8104	12.2466	12.3286	13.9081	11.1682	13.2936	10.7441	21.5257	11.5314	10.4016	11.2983	19.4894	12.3756	13.3374	16.66	15.635	14.6708	13.4956	14.2923	12.2261	11.2794	17.246	14.6549	11.9668	11.7499	13.7827	11.9242	13.5219	23.8758	16.7198
ENSG00000023041	ZDHHC6	55.6949	42.4418	32.5847	39.6125	37.7795	32.2699	35.3982	38.1658	64.0335	59.5406	18.5227	29.0194	49.6626	35.9675	38.6517	45.967	22.539	30.1904	48.9975	31.2447	38.3269	46.0288	46.8638	43.4231	39.704	38.2473	49.3832	39.0186	38.6466	48.4144	35.2527	41.6651	38.0171	53.4031	34.1688	36.3167	38.3161	40.9971	38.9455	23.1253	28.6199	31.1082	33.6707	44.7521	42.5935	47.3171	33.5582	27.0455
ENSG00000023171	GRAMD1B	12.109	28.4756	25.487	29.8008	12.8546	20.4684	16.1321	19.3716	39.6087	19.2173	14.0273	16.4161	25.7267	32.3863	29.5035	25.3378	24.9409	18.5697	22.8738	10.7042	9.71744	21.1278	10.0555	10.9579	14.3187	17.5197	10.966	12.0334	27.3775	8.9881	18.3613	13.5894	9.45151	9.02179	12.749	8.00459	10.1135	13.458	10.7313	16.1443	12.3085	18.1435	12.5929	14.0935	6.01108	18.8841	5.00188	19.5179
ENSG00000023191	RNH1	5.46159	19.7895	12.9875	5.09438	10.2308	20.707	19.3942	9.67034	24.7395	7.18606	17.8243	24.4383	20.265	11.7391	18.8139	5.83035	5.19551	15.561	17.3395	23.421	5.83219	5.50617	14.3187	10.7191	24.8872	29.5707	9.14329	8.40531	8.52217	8.31036	8.26323	17.7723	16.8592	17.423	31.8003	18.4286	11.5801	7.2618	18.288	20.9243	28.0265	21.2979	16.0504	18.3715	12.9804	19.2266	21.5218	20.1791
ENSG00000023228	NDUFS1	34.0065	25.4106	29.4145	38.0543	42.6054	28.2334	28.2874	28.7056	19.4689	27.9675	21.6601	28.2986	20.9301	30.2439	14.7282	21.9855	29.4961	19.6211	19.0671	24.1384	28.5738	49.5748	32.1296	28.2434	39.1276	18.7957	30.3475	16.3014	44.3449	24.2094	17.165	24.0934	22.496	20.9954	26.0333	39.6959	31.7936	34.1625	28.1101	36.2454	36.8739	28.333	36.6859	28.4714	25.3153	38.0489	13.988	29.4354
ENSG00000023287	RB1CC1	27.8765	17.9005	17.4918	25.4027	30.3862	18.767	27.7883	20.8663	15.4887	23.3298	13.6873	20.2445	23.2503	17.3461	15.7937	22.4415	19.1242	18.0085	15.0209	11.8809	23.5709	14.4131	23.2789	12.1333	12.9565	38.0604	14.613	33.9627	16.6556	27.8534	24.0265	12.61	13.0287	18.8879	10.0133	11.2582	12.0745	15.5528	12.6318	12.0895	13.0611	10.5234	11.5581	25.5945	17.3372	15.9384	25.9721	13.0396
ENSG00000023318	ERP44	43.5831	26.3533	27.5841	36.2195	29.6195	23.1672	26.578	22.5537	22.6454	23.3735	29.5917	33.2467	62.6939	57.729	35.1729	28.5153	43.2659	22.4348	46.7244	23.6167	20.203	17.7832	21.9459	22.3781	20.1719	33.5861	25.9009	41.6199	22.9315	35.0977	23.7108	19.7594	15.8205	17.0375	17.5485	21.3271	21.9334	17.9661	20.264	21.2034	14.9823	21.1968	21.4801	27.8296	22.0799	23.2678	12.6029	21.74
ENSG00000023330	ALAS1	25.7997	25.889	29.169	35.335	20.7962	28.6173	21.2222	23.8533	27.7106	24.5733	23.1964	23.6254	19.8183	27.9509	16.4419	19.4958	12.0748	19.1917	17.7296	24.2901	19.852	23.5499	20.7092	21.0626	26.0833	29.5832	26.5417	16.5657	29.9485	20.8562	17.8034	16.922	20.5428	19.6098	22.6122	24.5138	24.1938	24.9587	23.1043	29.6011	24.091	28.4733	23.1202	16.2452	18.8085	26.0917	27.4931	28.6663
ENSG00000023445	BIRC3	1.94139	0.881349	1.95941	1.11211	4.96852	2.37838	1.70548	1.90188	5.46349	0.794212	2.44305	0.421046	7.22385	1.18303	1.7613	2.91621	1.88644	6.45589	1.48888	9.56617	13.909	30.6483	44.9742	14.3112	9.86804	2.99536	25.6322	18.8447	5.72987	20.8029	5.06499	3.84174	1.09493	1.23122	2.9278	3.04108	1.62685	2.16832	2.64089	2.05289	0.868591	1.83923	4.34884	11.6035	8.10238	6.42704	0.878359	1.59636
ENSG00000023516	AKAP11	19.7408	17.1402	15.2964	21.2601	21.7625	14.8745	18.9613	14.9474	13.8392	24.5761	23.8168	18.1528	38.8022	17.4261	11.9804	23.8272	26.7462	17.0589	25.6389	12.3206	23.1379	18.9283	14.0568	14.2014	21.3882	15.3382	20.3782	23.4934	19.9865	16.3195	26.1013	19.7329	25.7861	19.3409	23.3887	29.2973	27.5513	31.0158	21.8301	27.4155	22.3841	17.5699	29.9859	26.9835	20.6494	15.6248	18.7491	25.04
ENSG00000023572	GLRX2	12.9552	13.5828	12.7019	16.8759	15.7972	10.0367	14.535	11.9252	26.5425	11.6421	9.72041	9.96377	12.5304	16.6288	11.8952	13.7109	13.5548	5.60378	6.91601	8.61366	11.8297	10.3862	10.9891	7.10561	12.3451	5.66017	14.0275	11.2103	8.73044	13.0354	12.6199	6.73745	4.93377	6.99018	8.6228	7.03873	7.40204	8.59856	6.98409	7.71402	5.76019	6.98423	8.72918	13.678	7.5857	5.98165	3.11862	7.61231
ENSG00000023608	SNAPC1	12.8871	13.7372	10.4318	13.4374	24.8743	10.2536	24.8735	18.248	4.44412	14.2742	17.2268	20.3523	33.5183	16.2276	8.05613	11.946	13.5045	13.7065	12.3698	6.69513	8.73573	16.9628	9.94117	8.29823	9.92046	10.322	9.13648	21.0271	7.97062	20.7225	4.17761	4.93119	4.91906	5.76982	4.83095	4.25076	5.93029	5.70895	3.84819	3.18886	6.32507	3.96175	5.22631	7.28957	4.54722	9.37983	5.03096	4.38283
ENSG00000023697	DERA	22.7703	15.196	21.4029	15.8567	104.94	22.0455	54.5964	47.3568	40.8742	23.7015	29.326	11.8246	112.586	8.52669	25.9243	51.8587	95.4834	29.1007	22.1469	29.8407	22.0088	62.7771	27.5985	33.0894	51.2919	61.3124	37.1411	35.7418	44.1271	32.5173	18.2651	23.6278	22.0148	30.9345	18.884	19.0289	22.0399	26.3833	18.5686	22.5376	29.7158	19.6005	23.88	27.9501	30.2088	45.2557	11.8473	27.6287
ENSG00000023734	STRAP	206.565	206.22	162.966	216.14	186.592	130.034	200.601	142.853	116.799	176.512	216.628	199.735	370.044	259.158	167.295	155.034	265.269	135.976	279.3	114.242	172.697	206.775	150.73	141.081	197.081	168.489	146.257	301.311	154.537	312.554	129.033	125.757	105.722	168.385	120.491	150.043	142.226	150.204	119.308	148.982	116.37	120.261	129.219	140.46	144.151	137.573	111.883	155.44
ENSG00000023839	ABCC2	0.127722	0.210968	0.0611386	0.177503	0.0236625	0.361408	0.0842405	0.0847512	0.326241	0.625204	0.185708	0.454473	0.349466	0.618522	0.098381	0.370695	0.0893824	0.457164	0.0913754	0.220465	0.0634462	0.0255107	0.177687	0.080961	0.117703	0.038353	0.50433	0.334875	0.106532	0.0928976	0.858102	0.12356	0.590117	0.0859221	0.150408	0.312852	0.209359	0.0613451	0.131174	0.202876	0.407561	0.107079	0.282693	0.032713	0.0532742	0.132432	0.270242	0.270313
ENSG00000023892	DEF6	4.30884	5.34195	2.088	4.68702	1.65015	4.50353	2.65499	3.84196	3.52889	4.41186	2.68133	3.53097	3.84672	3.96903	2.83771	3.69848	3.23739	13.1701	3.88369	9.34248	10.525	6.31438	11.6894	10.2421	8.64722	5.26841	10.2731	4.75145	12.4508	3.99414	22.8073	8.89635	6.45857	9.77887	9.04615	9.48743	6.20241	3.54622	9.39082	7.20269	4.33454	7.88572	5.41399	7.66931	10.8006	15.5138	14.5818	8.96136
ENSG00000023902	PLEKHO1	10.358	11.5427	16.551	5.28564	5.00367	10.8625	9.02836	11.604	6.1526	15.8057	9.19623	7.62078	10.0647	18.7703	11.4994	8.92178	13.2067	12.3125	7.60658	25.4833	28.3611	7.08627	25.0611	14.4115	5.72685	15.472	15.5324	29.2902	8.40066	12.2681	19.2836	10.3373	10.4316	6.74332	10.8748	9.86137	16.8794	11.5521	13.5609	14.3832	17.8457	15.4042	12.4217	7.70397	11.0133	8.17929	13.1028	11.6319
ENSG00000023909	GCLM	13.7038	17.0733	12.4306	15.0705	4.10941	15.6162	9.15845	6.92384	6.74105	10.9871	5.33399	10.6939	11.8836	9.59261	9.65455	14.6359	12.032	13.1808	12.8467	14.6124	13.3208	15.6048	9.2983	12.1594	22.9421	7.44819	10.134	12.2069	16.407	10.258	32.8792	11.2281	24.6749	21.9696	15.1301	25.9783	12.6342	21.1234	27.9899	18.2593	23.3255	22.3483	22.2265	24.6988	12.3849	17.2841	23.1538	23.0893
ENSG00000024048	UBR2	15.8415	12.1049	11.4154	14.3059	14.6306	9.68627	13.2902	12.7861	8.85605	12.5319	13.1177	12.4631	11.5886	10.6713	11.2235	12.5954	14.4208	13.7047	10.7698	9.80949	23.121	13.5002	21.3848	12.929	10.9096	8.23626	16.3835	13.1965	13.3605	11.3682	17.8184	11.1787	13.9945	12.5245	10.3122	11.0925	11.481	16.0085	11.786	11.9113	12.1332	10.6007	12.2037	10.8103	10.0278	10.3276	10.7395	11.3476
ENSG00000024422	EHD2	1.42915	3.61732	15.8243	2.91701	1.24301	10.522	1.78852	5.77865	2.49416	6.48328	4.48686	2.98995	3.7465	5.19287	7.00299	2.6566	5.02272	8.35852	3.91059	7.78371	4.00255	1.9299	3.52338	8.36745	1.58907	3.25724	6.33812	2.82282	5.47091	2.9518	3.60014	6.39521	3.06257	4.45994	2.38727	2.56908	10.4453	1.51173	2.13865	2.50393	8.60268	8.33858	3.36417	2.29143	8.49019	1.09951	2.77703	3.95491
ENSG00000024526	DEPDC1	0.58154	0.183493	0.0365037	0.650397	0.269518	0.263753	0.046576	0.228911	1.50767	0.0456617	0.203442	0.146429	0.0909667	0.845803	0.098016	0.0849023	0.51459	0.223879	0.250347	0.0522846	0.121644	0.381224	0.438487	0.182831	0.422839	0.3745	0.321226	0.908102	0.668594	0.0617017	1.13015	0.253896	0.418852	0.545937	0.341518	0.616592	0.493955	0.131504	0.422513	0.440458	1.03187	0.45366	0.500135	3.179	0.48766	0.835205	0.704406	0.347302
ENSG00000024862	CCDC28A	85.257	57.6458	53.8444	71.9208	81.2642	50.7703	58.5727	60.7193	62.1129	45.4271	69.543	47.8952	45.3611	39.2642	44.8255	63.2212	57.2356	61.4551	41.8635	38.4342	43.3655	76.2736	66.8361	47.1326	53.4742	33.3825	70.6043	60.2052	47.4296	49.7365	45.6133	48.2129	23.0932	29.4923	39.616	46.309	43.2818	41.5975	32.4709	32.1181	41.371	38.1096	57.9986	52.4665	46.865	47.224	33.8786	26.3647
ENSG00000025039	RRAGD	27.7958	24.6243	23.1935	14.5331	48.3691	13.6195	51.68	23.5361	23.1578	25.2054	20.6539	46.1825	35.7268	24.4865	13.7285	44.7821	36.9923	30.0256	13.9973	16.2545	9.34388	24.4094	28.2824	23.7003	21.0446	14.036	23.6846	12.2959	49.7389	11.2949	52.9859	46.2688	59.8639	34.5307	49.6885	60.3392	48.2587	64.2481	46.0965	56.1447	57.9667	38.5366	73.3064	53.8444	49.0177	35.7723	33.9241	53.6505
ENSG00000025156	HSF2	26.2833	21.1649	22.8267	20.0474	27.8661	17.6813	25.7164	15.7494	13.5392	17.0752	24.6532	25.5394	18.2144	18.5386	15.2479	21.6652	26.9865	21.9647	16.9954	18.5629	45.4323	46.4106	70.0164	53.4241	30.0869	40.2596	66.3622	46.1202	36.2674	39.9304	39.7948	25.5412	27.3892	27.3001	24.8621	25.0971	24.9447	36.853	27.5009	34.1197	30.0091	23.2434	30.1077	38.3213	19.6175	49.1931	28.165	38.1148
ENSG00000025293	PHF20	23.8629	20.3059	26.458	19.8298	33.5894	14.948	27.0832	20.1393	34.1069	25.0105	26.7102	21.5664	19.3771	17.4139	17.5197	26.9011	21.4708	30.7991	16.1238	18.0773	25.1687	26.5308	26.7667	21.5874	24.6449	34.3981	18.8077	30.8138	26.5908	44.8565	17.1801	17.7694	21.4017	20.6217	16.4104	22.0864	18.5056	26.132	21.5847	25.3631	25.8038	19.101	22.6529	26.2314	23.8131	35.7183	21.7144	23.323
ENSG00000025423	HSD17B6	0.350145	1.17786	0.842655	0.137324	0.238874	0.688064	0.266489	1.45701	3.55707	0.259509	0.426168	0.380302	0.487832	0.21711	0.39439	1.06523	1.21112	0.572173	0.803835	1.26348	0.31377	1.17195	0.285186	0.393086	0.475811	0.213122	0.217264	1.14896	0.968851	0.389244	0.273762	0.389457	0.679499	0.359644	0.607647	0.635667	0.694463	0.334304	0.1191	1.28896	0.499233	1.11131	0.399875	0.317485	0.404237	0.188196	0.766297	0.770364
ENSG00000025434	NR1H3	5.8039	4.09479	8.06692	3.60249	3.01252	13.6085	3.31961	6.73544	11.9745	12.1051	4.2576	4.37654	5.07009	4.71707	6.7095	8.34094	5.22323	9.4085	4.37201	11.991	3.55319	7.46547	3.46555	12.2596	8.53078	4.4552	9.28181	3.11118	12.6369	3.13338	4.69488	9.29739	17.0787	12.8852	10.3907	11.2626	12.7892	9.98115	9.13016	12.5146	13.0414	12.8031	8.42998	7.13938	8.14953	7.29494	7.64135	10.3842
ENSG00000025708	TYMP	0.982781	1.99579	3.75253	0.99921	0.405938	8.08113	1.63224	3.69794	8.18675	1.58019	4.20579	1.19471	2.70152	2.36099	3.66675	1.62148	5.19711	4.14415	2.91229	6.22758	1.89752	1.18939	0.892641	3.62024	2.38642	1.5252	11.0027	0.605588	4.83321	1.25375	1.70586	2.27563	0.975225	0.577868	1.30791	0.723911	1.7645	0.747631	2.75137	1.98011	4.48496	5.8481	2.40929	0.913349	2.24904	2.33623	6.29485	0.720054
ENSG00000025770	NCAPH2	14.3982	18.3345	15.8682	22.8583	24.0603	27.5819	27.4793	29.3467	56.9383	14.3333	33.1333	33.3634	20.8762	22.7392	25.8999	21.2719	10.9112	27.0711	25.5115	22.3898	14.2487	27.9915	28.0905	36.4698	29.5094	26.877	34.1019	21.8255	22.1201	49.0708	12.3926	26.8841	26.7264	35.6826	34.8635	33.6118	18.408	14.781	23.9425	18.1288	44.7563	20.9144	20.464	22.2143	18.8184	30.4057	29.9018	19.9581
ENSG00000025772	TOMM34	22.7215	22.7842	28.7088	37.4113	33.1806	41.3727	27.9665	24.9619	49.9411	30.2765	54.0531	27.1091	21.3369	34.9095	16.4027	23.7441	33.2735	33.8354	20.5243	30.9107	27.8781	52.2972	34.2174	29.9477	31.5494	33.3149	27.0818	33.585	32.1035	45.9794	40.9031	35.9295	28.4418	53.5869	38.9867	40.1844	43.4571	39.8842	37.0699	47.3725	36.7473	35.6746	39.7221	80.3873	28.8811	25.6882	42.3606	51.37
ENSG00000025796	SEC63	66.3267	67.8082	51.1984	78.2119	74.1107	52.7165	60.6809	53.1394	52.589	84.0478	66.7995	65.2209	85.3508	96.8038	83.806	53.9812	85.7857	45.7948	75.0755	57.3973	24.5043	43.6843	37.6579	40.9837	44.1764	35.052	42.7438	61.3045	47.6314	35.5401	85.248	48.8592	42.2164	57.1117	42.158	60.8404	48.4221	49.6964	51.8493	44.918	36.3811	38.9155	46.5339	50.4991	53.7272	48.36	47.2831	47.5683
ENSG00000025800	KPNA6	21.4041	17.6771	19.2364	21.5711	13.4277	15.4201	11.3696	10.7895	18.7914	14.038	12.1118	12.2979	19.0785	13.2008	13.9363	19.5065	15.4742	14.9039	14.6912	12.604	21.3056	24.0295	18.0173	19.6601	24.728	14.0121	18.136	15.6694	27.9882	24.6831	19.6901	20.3826	21.048	18.4162	21.8589	22.4766	21.3759	26.4718	20.8735	22.8677	20.4625	19.631	22.9807	23.8438	19.3857	22.9562	19.3876	19.6144
ENSG00000026025	VIM	53.6976	62.2614	193.148	109.028	29.6181	140.006	67.7531	147.372	76.3964	122.136	173.281	47.7102	83.0597	105.917	175.482	163.975	315.111	251.539	58.3846	939.405	127.601	52.8388	92.0117	376.886	39.145	64.3628	153.688	53.5783	137.749	119.337	115.077	89.635	59.5076	59.8785	29.5883	39.8146	245.559	30.3594	144.086	42.8311	88.8084	201.53	55.072	60.9627	151.898	24.203	107.878	52.8885
ENSG00000026103	FAS	1.62714	4.16682	4.51543	6.19082	3.38696	2.72348	1.97981	3.02048	3.54308	5.70253	3.60433	1.33301	7.59258	7.11013	10.7079	6.26667	4.60689	4.66795	2.73993	9.42717	4.3433	1.31123	2.94758	2.91859	1.2696	3.24798	3.91846	3.3865	5.76967	2.51903	5.19501	3.19691	1.96211	1.10974	2.88762	1.42282	6.54262	0.753531	6.57592	2.10313	3.37329	7.0446	3.42916	0.935036	3.94961	0.650087	3.82012	1.75665
ENSG00000026297	RNASET2	27.0085	37.1101	51.2824	75.7955	29.1748	55.5319	41.1851	56.149	84.2337	69.8066	47.8525	48.8229	59.4719	46.6315	76.5533	34.3134	110.321	80.7263	36.1014	60.6902	29.314	26.2701	30.5333	60.3796	39.0601	18.5425	56.3523	23.5579	28.0589	31.1875	78.3723	46.1448	32.3334	32.7342	37.5135	47.431	45.1104	36.6422	93.638	54.89	31.5175	86.6511	58.7253	60.327	49.5215	27.6614	29.0759	38.24
ENSG00000026508	CD44	5.01419	1.12974	2.73096	1.66458	0.733292	2.51571	4.19328	0.78737	2.09483	1.02671	5.12646	1.10764	5.89747	51.7209	48.4288	2.83101	17.0953	11.7959	1.59583	11.6886	2.21244	1.68738	9.9642	1.74024	0.989675	1.61198	3.25971	2.99755	5.57755	0.622407	0.942686	0.289998	0.888104	0.505318	0.160867	0.251499	1.39915	0.280407	5.09136	2.29793	1.52475	1.16371	0.656745	0.847916	1.91223	0.2553	5.46412	0.272798
ENSG00000026559	KCNG1	0.0770057	0	0.0767003	0.0255101	0.0345652	0.0208243	0.0541347	0.0376279	0.119607	0.105751	0.248186	0.0394462	0.183033	0.087796	0.679501	0.240491	0.317117	0.239703	0.0333098	0.801874	0.0298043	0.0622563	0.0268169	0.0471509	0.0195859	0.428631	0.103254	0.0260911	0.16633	0.00902395	0.0461267	0.124042	0.0390755	0.016871	0.00750112	0.0353787	0.0525678	0.0137309	0.246337	0	0.0247456	0.33614	0.0677658	0.0554723	0.0672113	0.0337898	0.0809502	0.0284095
ENSG00000026652	AGPAT4	18.2729	19.8262	14.0546	13.0351	8.47539	11.6022	11.7339	9.70273	3.75688	13.7508	8.59584	11.1072	11.2586	11.8536	11.2177	9.39156	7.78274	20.6186	14.4015	9.7582	7.26139	12.2535	12.1429	7.07072	4.7738	9.57102	8.54946	6.6774	7.35035	10.4522	10.4717	9.55789	10.1741	13.0083	11.3912	7.11159	8.30184	15.2315	7.65614	9.55391	11.3312	9.55544	8.36265	9.57387	9.71499	8.36498	4.62257	14.1541
ENSG00000026751	SLAMF7	0.742822	0.997267	1.57936	1.12746	0.497797	1.08828	0.341847	3.81698	1.04614	0.947172	1.76984	1.33113	1.13368	1.38058	0.797159	0.383643	1.27728	3.29825	1.38249	3.38808	1.39852	0.239308	0.161746	0.367024	0.984856	0.148891	1.94813	0.326575	2.03813	0.1405	0.559305	0.25497	0.189452	0.12075	0.0751896	0.0289283	0.41434	0.0283473	0.0804626	0.151678	0.485165	0.511265	0.58558	0.153353	0.196009	0.111211	0.268143	0.281201
ENSG00000026950	BTN3A1	19.9198	20.0023	14.5694	21.5451	12.0974	34.303	18.1729	22.1988	22.4001	59.2713	11.7305	13.784	14.2091	10.0865	36.1741	7.91668	29.3797	17.5328	27.4215	10.4353	18.1231	4.5807	8.42532	5.17401	3.61683	2.4638	9.13152	6.05426	7.07508	16.2534	11.4673	5.61586	28.4142	6.15306	10.4628	9.86863	7.69998	21.7081	6.78377	6.44834	9.04197	13.4663	7.22621	13.7592	8.24125	1.84157	16.2697	6.533
ENSG00000027001	MIPEP	8.67535	14.1846	10.451	12.1577	15.0665	9.67123	16.2595	9.92246	11.9942	8.23618	10.5169	10.2208	15.3924	11.1287	5.91914	8.87986	16.472	9.97	16.1054	11.7901	6.23874	13.1264	6.04345	8.19463	13.2289	11.642	8.38145	14.7464	8.73809	12.2039	10.5067	9.87449	12.1962	9.1217	11.1499	14.5579	10.1878	14.209	10.1716	13.6172	17.6844	12.0635	15.1771	9.59199	11.9711	9.2971	10.0386	12.3066
ENSG00000027075	PRKCH	49.6313	40.3037	45.9561	86.6583	78.8795	58.0021	9.7254	37.532	77.7438	29.6048	59.0699	27.1534	58.5582	14.7526	38.8788	38.2492	88.2659	38.4248	17.4347	23.3826	15.348	14.1957	15.2642	13.9578	20.3353	35.2999	17.9355	16.4636	16.3249	17.5897	23.7136	13.7882	9.55732	7.26547	7.18168	4.29712	13.0603	11.5796	8.67946	7.8617	9.96415	10.3429	9.22504	9.9571	13.5508	18.9905	35.0324	8.38354
ENSG00000027644	INSRR	0.882721	0.0392355	0.874737	0.0271597	0.00617173	0.0447838	0.0810987	0.0785932	0	0.0170678	0.0242249	0	0.0526248	0.0660029	0.1967	0.424043	0.00548533	0.0805924	0.0238337	0.678885	0.132385	2.43107	0.150477	1.46385	0.38011	0.195034	1.45079	0.00623514	0.500153	0.0258424	0.236031	0.0805562	0.0200124	2.70694	0.0215168	0.0126287	0.0214799	0	0.0912261	0.00689424	0.0589467	0.117015	0	0.608556	0.267724	2.93878	10.1286	0.0389602
ENSG00000027697	IFNGR1	35.0717	38.824	51.2694	41.5094	54.5943	43.1643	44.7399	55.784	28.5437	47.619	58.3311	43.3073	54.2883	47.4423	54.9954	54.0505	74.1328	49.0822	39.4821	71.8982	43.6384	43.3309	38.8085	67.4194	43.5311	32.8992	64.4096	43.8861	63.5101	49.4478	60.1302	53.4265	28.2153	39.8972	33.5907	38.587	53.8515	44.6183	34.4305	32.4759	43.8118	52.5695	43.012	44.105	61.213	43.4888	34.7541	30.4668
ENSG00000027847	B4GALT7	20.8291	29.8915	39.7523	29.5715	23.6944	32.6358	27.3493	31.6793	44.2993	16.373	44.049	53.329	36.0882	29.0328	39.7699	11.6236	31.0958	25.8178	39.9155	23.77	17.378	23.6558	26.8104	35.0872	29.3052	40.6755	23.9894	44.1279	18.4628	50.4636	28.052	45.202	32.6587	39.2256	36.7036	32.7279	23.1278	20.3754	31.9299	21.9198	31.9722	43.8216	36.5321	30.4868	32.0995	36.9971	23.3209	27.4032
ENSG00000027869	SH2D2A	0.24591	0.444355	0.976841	2.37193	0.231243	0.722473	0.864979	0.722763	4.6823	0.330031	0.307698	0.217903	0.380685	0.665864	1.30827	0.407471	0.564588	0.505945	0.062014	1.22697	0.469609	0.602268	1.00767	0.674135	0.882504	0.149559	0.503786	0.127926	1.18015	0.195361	0.426172	1.00633	0.197761	0.242024	0.0752339	0.466928	0.162288	0.099818	0.129217	0.41869	0.020886	0.164555	0.127558	0.227951	0.211783	0.713886	8.70402	0.0685446
ENSG00000028116	VRK2	19.4217	16.2696	14.4713	16.4518	12.9567	12.1339	14.4645	11.1956	9.08532	19.3735	6.43736	14.7878	15.6555	18.1344	12.3068	13.8219	20.1105	13.496	11.1443	15.23	10.0025	20.2154	10.3282	16.0134	30.9037	10.5491	14.1051	7.14415	31.9564	1.25245	19.1976	13.2806	14.0771	15.1343	14.1333	17.0933	16.9101	19.6623	16.1069	17.9605	12.8161	16.7899	15.3162	14.7945	12.8443	33.5174	10.6987	16.2371
ENSG00000028137	TNFRSF1B	1.11625	1.63593	8.63781	1.53828	1.4603	5.92374	1.36027	4.30718	2.00372	2.22269	2.65015	1.68406	1.71179	2.53158	3.81329	2.62421	4.86651	6.57285	1.46576	6.84457	2.92008	1.54675	1.59688	5.0403	1.89916	1.68932	8.32921	1.78365	3.47839	1.77245	2.67419	3.4787	2.47225	0.959486	1.77107	1.20401	4.84377	1.60535	1.31348	2.11463	4.73306	5.78746	3.99317	1.73878	3.88469	2.02519	1.41467	1.10899
ENSG00000028203	VEZT	78.3533	52.3559	46.8739	49.2861	56.9085	21.5387	56.2179	44.217	29.0201	50.1252	53.4384	39.7341	65.7266	48.1055	51.7247	66.6794	80.4744	61.6982	78.6736	46.4996	65.4005	106.871	90.9369	56.3619	72.7495	128.19	65.7569	97.1031	79.5107	184.23	58.4284	71.2206	80.2298	78.9317	68.4542	71.8154	62.1741	88.1762	79.4523	72.2044	56.1252	62.0556	78.2087	79.0719	65.962	89.0772	62.9146	71.202
ENSG00000028277	POU2F2	0.314278	0.62245	1.13662	0.574136	1.13579	1.42623	1.58063	1.54539	0.627773	0.906707	1.94282	2.20016	1.43545	0.966144	1.46213	3.59622	1.35361	5.32543	2.27736	1.8501	2.56713	3.06038	1.566	1.90681	2.34874	0.840537	2.00306	1.38667	2.86355	1.83295	1.97822	0.982101	2.43079	1.38827	1.73897	2.09716	1.82577	4.82814	1.19447	3.71737	1.6946	1.77401	0.85527	0.968598	1.17263	2.19124	1.45307	5.19176
ENSG00000028310	BRD9	27.849	18.3639	22.1349	16.072	18.5668	25.8516	22.6832	21.1997	28.213	23.1212	25.7705	20.9268	23.0368	21.23	32.1203	27.8436	25.9787	33.8448	27.3321	20.54	29.0823	32.5782	44.5219	30.9584	39.4445	44.0701	45.9953	44.3559	43.7331	89.0154	23.3766	25.0205	28.8012	22.0455	23.6134	23.3125	20.9884	20.695	25.394	25.8992	25.5476	19.337	17.4332	20.3799	19.5547	51.0425	34.4047	21.5348
ENSG00000028528	SNX1	74.3509	39.4552	67.9917	66.8929	69.3617	63.5237	63.5428	73.4074	78.0414	64.5862	120.248	55.7453	60.1014	89.9089	60.648	52.2178	70.3955	59.8418	66.3622	85.7002	86.1447	75.6355	73.0677	79.0416	66.172	61.5439	93.3557	69.5126	80.1653	89.1572	77.118	75.8673	79.0253	72.7876	73.6593	82.3975	93.7781	101.794	84.1692	74.9145	71.4539	91.5661	68.8481	67.8362	65.3298	59.6923	45.5851	80.7152
ENSG00000028839	TBPL1	38.3843	36.1253	31.3958	37.3096	40.8258	43.1854	51.7689	32.56	35.6232	37.9129	29.7507	40.1084	34.3637	32.3757	33.5383	37.6015	42.5575	38.3174	27.1921	21.8496	17.3572	30.311	32.616	33.7259	38.983	20.914	39.0004	26.6738	45.2306	33.7348	25.8267	30.8295	28.7765	25.6054	30.094	31.7163	29.4725	37.1664	24.1962	32.5656	28.2596	22.2685	27.2698	34.7909	23.9596	45.7065	36.4905	29.8162
ENSG00000029153	ARNTL2	3.35743	1.94567	2.42318	3.02006	0.61347	1.97961	1.0736	0.440511	1.41657	3.37404	1.32118	0.257268	1.75009	1.79742	0.900516	1.78245	3.71806	2.49787	2.55736	1.02601	7.03547	4.41441	10.428	7.5061	4.40472	5.28189	5.78044	14.4876	12.138	7.25676	3.71515	2.05293	1.94416	1.95911	2.86977	2.83067	1.46037	4.11119	1.78939	2.05936	1.74209	2.02091	1.85917	5.53106	0.752257	7.55217	3.27188	3.40971
ENSG00000029363	BCLAF1	137.65	107.6	88.1512	114.832	150.007	89.495	136.747	111.674	69.1355	93.9888	123.753	117.704	90.4969	108.23	111.277	104.404	145.716	102.589	115.78	90.7054	76.1592	184.449	116.133	97.453	142.772	85.2085	107.848	83.2464	109.501	91.0433	156.276	105.829	124.595	115.964	121.726	129.603	115.554	162.578	130.374	123.454	106.46	95.8328	123.822	141.991	107.791	158.007	89.2987	112.397
ENSG00000029364	SLC39A9	52.873	51.8187	50.9633	64.1019	70.1173	53.2803	52.3985	46.2415	32.8885	38.1147	78.0234	63.1605	79.8578	69.5555	47.6428	49.9128	63.3529	32.3093	56.4506	31.8281	36.0481	42.3109	35.291	36.3334	39.8863	61.4471	38.2191	45.4667	45.7548	57.1598	26.4328	36.2241	30.29	24.8515	29.3591	28.9069	34.8509	37.9233	33.528	39.082	34.71	35.0266	33.1628	36.0446	39.7373	48.3316	41.9883	34.0811
ENSG00000029534	ANK1	0.254322	0.540793	0.611627	2.79513	1.43027	0.944193	3.19404	2.29505	11.1458	0.0974302	0.373195	3.88933	0.251046	1.13561	0.401894	0.771175	4.43358	0.747113	0.135406	0.937142	6.15299	6.01663	8.97045	1.52003	9.33862	6.41082	1.13927	6.81352	11.5247	2.02155	15.0354	1.21188	1.44132	4.60469	1.1221	1.31969	0.622964	1.62511	1.92711	1.67615	1.67292	6.86693	0.436515	1.50909	1.10534	14.8208	3.23411	4.36705
ENSG00000029559	IBSP	0.0852731	0.0963888	0.0671749	0.133786	0.0228073	3.122	4.61841	5.34196	4.17616	0.379201	27.0349	0.720729	1.1218	0.374009	23.9329	0	9.72062	2.41535	0.242756	0.976357	0.264926	0.346316	0.0172692	0	0	0.640169	0	0.0460037	1.12042	0.118533	0	0.0589747	0	2.30541	0.058641	0.392912	2.77825	0	0.100475	0.151991	1.19472	14.4362	1.83407	0.187504	0.88036	0.0177686	1.38867	0.166276
ENSG00000029639	TFB1M	15.309	15.4878	7.82077	15.3881	16.3684	9.29979	13.6858	22.4613	13.3192	17.3592	20.0201	12.8413	12.5186	10.1225	11.2916	16.5616	35.022	18.6147	11.7763	16.6619	11.5386	12.3406	20.8655	12.1305	20.58	13.466	11.2852	20.7176	11.7841	16.7052	12.8185	12.467	6.43051	12.4927	10.74	12.5094	14.8917	15.2987	11.4717	10.0724	11.6634	12.5756	19.2182	9.54623	17.038	16.5547	8.17271	12.4404
ENSG00000029725	RABEP1	46.2422	33.9287	37.2904	38.959	40.8098	25.0559	32.1721	32.6348	27.8683	29.6864	34.7536	28.5973	27.8061	37.9985	30.2567	30.9481	42.4387	50.1008	33.1514	24.4	48.8682	39.2701	37.0275	29.5506	37.9866	47.9427	29.8215	56.615	32.335	35.3437	39.1377	38.2624	41.3874	40.7722	35.3387	44.1895	30.015	49.1581	39.1247	43.5778	29.6004	35.2898	31.2916	47.9963	39.7871	34.1788	48.2338	44.8117
ENSG00000029993	HMGB3	9.20846	4.37884	5.70124	5.80396	2.78425	6.03612	3.49582	3.92449	10.9046	6.6084	1.86364	2.76225	1.60993	6.16359	3.58319	3.65396	22.3303	1.7875	1.74751	6.89533	14.6659	6.62359	26.7077	3.94374	2.85291	19.3675	1.40813	2.79673	5.76683	5.81791	21.597	5.0297	7.50343	6.44032	3.18568	6.75484	4.81761	8.76238	7.31985	5.61313	5.89337	3.91768	2.38326	16.8783	3.2386	1.75724	7.65402	5.2688
ENSG00000030066	NUP160	17.6504	12.0959	8.57825	5.00997	11.5716	8.50973	12.4054	10.4288	8.50668	13.3151	6.10457	9.48833	13.909	4.76873	8.0372	11.7977	5.68482	10.8644	10.4304	7.60818	9.76528	12.9288	8.01937	7.07887	6.93476	12.3281	11.4699	11.3331	9.2549	8.51966	7.77718	6.69263	10.6064	10.2368	11.0918	10.0389	9.73902	13.7182	11.1042	7.59988	9.91437	7.5402	8.97921	7.74331	9.21787	7.84916	8.20775	6.81252
ENSG00000030110	BAK1	6.87931	10.5903	10.6304	14.2339	5.38765	7.33085	7.60255	9.07029	8.84862	6.78678	8.23464	8.87122	5.66579	5.29823	7.67028	6.66294	6.76509	9.94327	7.08425	9.43739	7.42146	4.37321	9.65829	8.59394	6.7965	4.63395	7.36139	5.06453	6.12074	5.72376	7.51296	6.89595	7.03418	6.70817	9.13895	7.02907	8.15544	5.18281	6.70373	6.6566	11.721	7.27324	7.79643	6.11976	7.77039	7.29989	6.43604	5.11256
ENSG00000030304	MUSK	0	0.199096	0	0	0	0.00831293	0.168092	0	0.0353096	0	0	0	0.185709	0.0281502	0.0414056	0.749483	0.433878	0.0719365	0	0.218065	0.0810728	37.9437	0.0448828	3.34307	3.08833	0.0733706	2.32487	0	0.00974517	0	3.91588	10.1621	24.1106	26.2008	13.8205	4.05919	3.57839	25.5423	2.42441	1.64942	3.34334	5.97848	43.1056	14.6672	8.19114	0	15.9064	2.99445
ENSG00000030419	IKZF2	2.76106	4.70767	1.69221	1.80711	3.06666	1.77993	3.41366	3.56363	1.22745	4.02102	1.96012	1.43175	4.04408	2.22292	3.24609	6.33555	2.00792	3.28527	3.73439	2.00322	2.17627	2.0361	1.95316	3.86336	2.04174	0.504167	5.11929	1.53926	5.03964	0.402435	1.91246	2.03052	5.64778	2.36113	4.59822	3.65564	3.5153	6.76255	2.67427	3.31517	5.62241	3.15192	4.31938	2.6572	3.34423	2.29701	3.82047	3.18153
ENSG00000030582	GRN	36.8267	70.0158	80.8221	121.183	64.8889	131.118	56.4043	66.9646	65.0804	45.2053	77.4761	60.2715	53.5291	109.885	58.916	50.7213	96.6841	79.9314	52.455	70.9553	51.6501	27.567	68.3203	268.657	170.677	122.339	206.679	83.664	84.1238	112.516	26.9185	82.2097	70.0594	62.1276	90.6498	117.482	91.5001	38.5002	71.5598	123.203	103.594	84.4765	99.1456	116.918	86.7419	96.9735	92.3713	95.9416
ENSG00000031003	FAM13B	24.0992	24.7721	19.0111	27.9557	30.1607	16.7055	25.4036	19.4864	25.2942	24.4799	36.8857	27.0682	38.9418	22.1847	19.968	41.978	23.8842	25.8367	44.7121	19.8513	23.9297	36.5788	21.2427	25.1127	30.9783	28.5177	28.154	39.7003	34.046	33.2285	64.9838	29.8639	35.4024	26.475	38.0452	33.6924	34.3494	54.7574	34.8533	30.3797	34.7753	32.8042	40.1934	33.6266	35.2001	39.9506	30.2935	39.3635
ENSG00000031081	ARHGAP31	0.929944	0.778856	2.7225	0.730346	1.10926	2.17541	0.370744	1.96509	0.51581	1.80815	1.21731	0.580089	1.17339	1.84617	1.99348	3.49209	2.67984	2.1719	0.728141	4.28636	2.22618	0.593198	1.231	3.14854	0.492045	22.7875	1.41638	1.3873	1.32633	0.747333	1.83456	1.06539	1.78383	0.509999	0.527301	0.721516	2.60838	0.721269	1.89362	0.702566	1.23958	1.95741	0.879027	1.30375	1.78113	0.341294	0.910935	0.663739
ENSG00000031691	CENPQ	5.35047	5.4899	5.53269	6.18111	8.16983	2.88171	8.80698	6.98113	4.56386	5.47797	7.43475	8.31325	7.06657	5.23034	3.98416	5.8638	6.65227	7.40322	4.83022	3.4838	9.03165	6.88254	5.85948	4.7886	6.43625	4.70186	6.71607	6.4686	6.63981	3.67943	7.61664	7.34632	4.42137	6.56373	6.35232	5.63651	7.25673	8.36025	4.53695	4.70803	6.68088	4.47218	8.03192	7.19991	7.99117	6.1698	6.52664	5.83514
ENSG00000031698	SARS	185.734	186.657	180.605	183.615	126.783	199.848	177.187	176.436	150.632	136.724	110.995	163.151	139.668	79.3584	135.279	165.673	75.498	157.29	163.943	146.156	134.795	224.723	160.175	169.856	228.374	121.467	138.742	190.63	94.1748	255.258	154.583	175.141	155.096	186.707	171.94	249.113	196.915	166.461	202.443	236.775	203.596	168.609	182.914	244.235	175.167	180.876	138.672	197.689
ENSG00000031823	RANBP3	50.192	52.1125	46.8565	45.5856	40.7458	43.1638	43.5841	36.0493	35.5179	29.8363	47.9626	52.0078	43.4134	39.8132	44.9345	44.8165	42.095	46.3183	47.7073	46.714	36.6072	58.3684	47.3887	51.5997	57.3683	50.4114	37.9784	53.6897	36.6247	56.7573	63.7343	36.1116	60.1092	52.6361	39.4156	53.6132	38.0932	54.3823	54.5807	49.0011	45.1125	51.9824	41.5664	54.386	40.4371	48.736	36.7694	59.2706
ENSG00000032219	ARID4A	24.9652	11.3845	13.9272	16.4652	17.982	12.5663	24.9522	13.489	8.96067	20.6351	16.198	15.0781	22.6534	26.5107	15.9174	22.7478	14.152	13.6554	14.4395	14.2529	25.1301	20.0194	17.8467	14.3326	18.0888	11.241	19.704	17.3676	22.6653	17.7999	19.2405	20.2225	28.0221	20.7289	24.7505	23.0112	22.4631	40.3864	23.1716	25.6695	25.968	19.581	23.5632	24.008	22.1322	18.2527	15.5197	27.37
ENSG00000032389	EIPR1	24.478	33.1607	31.4524	25.7173	41.8894	45.647	29.0464	33.4594	34.8054	24.0129	19.5352	39.7093	28.4647	28.4511	18.9923	37.5066	25.0743	47.4151	38.6361	36.937	33.3113	34.5326	43.9798	25.724	40.465	19.5677	15.5454	29.4576	36.4539	9.63603	25.304	32.9897	34.2568	43.754	34.3836	38.1332	27.4463	29.9642	35.0323	39.92	33.3046	73.2133	32.6919	32.9907	44.5766	49.6485	35.9417	39.9538
ENSG00000032444	PNPLA6	26.7881	55.3544	36.8543	29.1612	24.0645	34.8827	24.2735	25.1795	32.4643	31.2841	44.5291	31.0056	39.128	37.2119	36.1581	21.8081	20.7415	32.6462	41.3324	29.2669	16.537	27.9659	23.3276	49.7931	42.6882	31.8794	43.8006	24.064	35.2684	47.47	37.1677	52.8953	46.0753	86.2801	53.8323	43.7768	32.3726	33.0685	38.4516	49.1477	41.4191	51.0942	39.4801	46.461	33.5191	36.7196	31.8765	26.3746
ENSG00000032742	IFT88	30.0076	35.2769	27.2712	25.3279	25.4909	23.052	33.2623	24.197	26.1652	42.8203	26.7221	24.7582	41.6108	20.295	22.1383	27.302	27.7165	32.0097	41.8304	22.1826	21.7956	36.0946	21.112	29.1227	44.3093	35.3119	29.4377	37.1109	27.3622	42.4089	22.7834	27.4959	31.4785	34.312	27.3022	31.3594	25.0227	30.8433	33.6691	26.4017	23.3874	23.0433	33.4956	31.6501	36.4756	34.7798	35.2758	28.1165
ENSG00000033011	ALG1	10.4572	8.57583	14.7188	30.208	20.5891	29.0985	16.0244	21.0541	9.16102	14.8489	22.026	22.6242	19.4318	25.2375	13.5506	12.6913	16.224	12.471	20.2807	8.74786	17.9112	12.9488	15.9138	11.9431	12.2114	11.5217	9.99242	15.9385	11.201	17.7833	7.54568	10.2899	12.6098	8.43834	12.7358	12.2862	12.082	12.9218	12.3446	13.4477	12.6739	17.2937	11.967	13.4834	13.9308	13.3544	15.4449	12.2524
ENSG00000033030	ZCCHC8	30.2083	18.3049	17.4183	19.3187	18.1688	10.999	20.7287	19.1557	22.0642	23.5966	12.2599	16.773	16.4862	11.9377	25.4674	23.1028	18.121	24.1818	23.9579	12.163	19.5235	24.1207	15.9552	19.3057	13.7758	31.3842	22.4576	25.4856	17.7052	29.1085	18.2828	17.7245	27.4212	26.048	19.8972	16.6514	18.5177	23.2939	25.6011	20.768	20.1763	14.9978	18.8123	13.6831	17.5547	21.0169	19.2806	21.217
ENSG00000033050	ABCF2	30.7116	28.9715	26.2366	21.5652	19.1336	25.421	19.5377	20.9618	27.7732	25.7871	24.6766	22.7064	23.019	16.8111	14.4042	27.7884	31.1462	28.2729	20.5612	18.3116	17.6027	22.5626	19.3303	23.8521	22.9497	46.7898	21.0751	26.6529	20.2421	35.6303	20.175	20.3019	21.8078	21.0048	21.1435	28.1453	19.8709	20.9403	21.6098	25.7379	20.1324	21.6733	22.2721	19.5169	22.0654	21.7568	19.8057	21.6795
ENSG00000033100	CHPF2	40.4611	69.9781	52.5504	70.3567	43.4496	44.073	47.8358	52.9031	44.1701	39.6524	72.2141	71.5267	97.1029	98.4071	92.163	47.3996	51.6861	45.6646	128.118	47.4247	22.7454	20.838	25.3817	34.3568	32.6602	60.5629	35.7984	54.9146	25.0474	59.6925	27.3062	28.3286	29.431	26.8523	36.52	32.5048	28.4614	20.5279	39.3342	31.2641	25.5093	28.2961	22.8155	27.8906	25.5651	42.2081	42.7764	27.7378
ENSG00000033122	LRRC7	0.291516	0.013355	0.167046	0.0160096	0.0319249	0.337991	0.256118	0.0492368	0.635776	0.121007	0.12521	0	0.510636	0	1.1039	0.43922	0	2.43518	0.146595	0.102239	6.84358	5.63522	2.18237	2.81689	0.101731	1.91097	7.30236	0.276144	2.57413	3.55318	0.292338	0.100545	0.074188	0.220665	0.704736	10.0322	0.0952239	1.4722	0.361766	5.95237	0.218959	0.269669	0	0.107383	7.84602	12.9579	0.0172405	1.57975
ENSG00000033170	FUT8	10.7785	8.74155	15.4023	12.4718	17.3777	8.07737	9.83422	12.9632	6.13898	7.25405	7.82782	12.0983	12.6702	12.7211	7.84141	15.6822	10.753	8.12908	5.13381	10.8504	8.76981	11.112	7.48114	6.61917	8.6478	12.6831	6.16377	8.33491	10.0814	10.571	10.4685	21.5942	7.35637	12.2846	6.8742	9.55638	8.7143	8.9783	16.6077	17.6925	5.81826	6.35322	5.58411	17.811	11.8884	6.39662	11.6784	19.7632
ENSG00000033178	UBA6	28.7964	25.8144	24.2478	47.4279	84.1077	36.2753	39.7728	33.4681	10.5463	29.9253	39.9976	49.7585	17.4916	33.7493	29.1034	12.0059	31.4791	26.2866	57.9086	20.7281	17.9181	38.8961	25.6171	24.973	33.15	15.9131	18.8969	13.4251	24.4726	16.5785	41.7607	19.1352	28.3194	22.794	25.529	19.5072	22.6975	31.0295	21.9058	32.0599	35.9165	32.5819	35.9484	22.1459	17.389	40.9373	21.6584	26.9477
ENSG00000033327	GAB2	4.44415	7.38205	6.68405	1.71161	4.95288	5.17425	4.67223	3.96557	5.28124	3.24459	4.71283	6.94548	10.1272	4.71311	8.81288	29.474	8.81543	17.2936	5.38384	6.8138	7.86026	4.5448	7.25858	3.69098	6.91655	6.97829	3.16239	4.72193	4.19196	4.63518	7.82306	6.38723	8.88266	8.05383	7.09086	9.31978	10.1438	10.7582	10.9815	11.9226	11.6034	10.41	8.69098	7.0772	9.32263	3.36589	3.65812	7.67777
ENSG00000033627	ATP6V0A1	149.565	114.737	117.263	145.178	134.481	118.673	116.097	110.48	90.2685	97.7679	112.125	129.674	80.3465	129.79	145.956	99.8906	131.983	139.106	104.532	71.8289	143.212	115.152	113.006	97.8326	106.19	83.2535	92.0281	204.049	79.0477	131.837	71.9394	111.031	117.2	110.145	106.828	131.213	111.189	121.958	104.667	115.231	94.88	100.637	103.444	65.2458	99.5048	90.262	126.603	119.558
ENSG00000033800	PIAS1	8.43134	5.82587	5.6854	7.57819	13.1229	10.7422	3.27714	7.31429	3.2049	4.1066	4.37317	9.64707	1.78293	3.90894	7.87632	3.53768	4.54567	10.9004	2.58268	12.5296	1.87247	8.50543	6.33543	12.0297	12.2154	6.54916	4.42198	4.37605	3.41342	3.19951	6.34719	4.66362	13.1623	3.8781	4.26377	4.01792	3.0265	10.0481	7.4763	10.8363	5.62081	7.16818	5.1401	3.01927	5.17892	9.33955	7.08738	4.90699
ENSG00000033867	SLC4A7	7.46338	7.48632	3.041	4.99486	24.4974	6.04018	10.7178	8.19687	6.17709	4.41034	11.5205	10.5081	19.9321	2.62143	5.71133	5.47043	12.6494	5.92841	2.10864	3.15461	4.78178	3.65185	1.42076	4.4759	2.3143	5.29091	5.42421	4.94927	2.54543	6.01153	4.65719	2.5065	1.8515	2.08696	2.90487	2.36811	5.49451	2.89908	3.51008	1.82345	2.76317	3.2898	3.66555	3.33624	2.95794	1.31965	2.43608	3.20223
ENSG00000034053	APBA2	0.0413324	0.143689	0.425824	0.351632	1.20935	0.354836	0.291645	1.25623	0	0.119689	0.0558325	0.391579	0	0	0.210416	0.256246	0.181717	0.0692028	0	0.505322	0.776802	0.119366	4.20472	0.485157	0	23.8608	0.163327	1.97362	0.16961	0.346414	1.51518	0.954769	0.330863	0.397148	0.456698	0.35725	0	0.18509	0.127008	0.919136	0.767936	0.281374	0.0279099	0.35819	0.347327	1.01189	3.32094	0.433692
ENSG00000034152	MAP2K3	3.81851	6.59947	12.9238	20.4186	3.42815	11.2011	10.8251	10.2117	8.67614	19.1869	9.3394	16.2018	9.49393	21.1125	26.105	7.64912	9.36696	8.7098	16.5914	13.1422	7.74382	20.4653	8.75035	16.1712	18.0972	18.4049	15.498	10.9491	11.6975	26.276	12.0087	14.43	12.4463	19.064	15.0189	15.8416	11.1624	6.33158	15.1615	14.8966	13.8793	17.1669	18.8457	27.7929	11.7254	15.9181	33.7005	14.9599
ENSG00000034239	EFCAB1	0.102691	0.299285	0.92023	0.0241883	0.154431	0.168077	0.0158215	0	6.0185	0.217053	0.111358	0	1.19927	0.344749	0.211513	6.56776	0.368884	4.49185	0.176646	6.29293	0.333181	0.16121	0.420711	0.516352	0.0123014	11.8113	0.334342	0.254677	13.0317	1.14486	6.62596	0.11871	0.0333707	0.327781	0.0142249	0	0.0571468	0.186292	0.342754	0.143629	0.0786225	0.0282467	0.0779459	0.0636062	0.0742249	0	12.2944	0.118749
ENSG00000034510	TMSB10	290.559	586.152	845.012	444.898	534.3	835.865	555.167	774.401	391.92	449.931	481.989	433.77	391.353	680.423	408.703	318.668	980.959	732.412	384.152	1157.42	550.136	552.037	611.56	811.398	616.247	490.772	515.958	326.876	663.542	439.255	432.624	448.687	195.691	185.92	167.198	167.434	481.11	231.098	364.105	285.576	372.908	618.54	223.42	419.601	529.17	441.554	297.796	177.328
ENSG00000034533	ASTE1	9.23677	7.25628	7.02373	8.06365	9.15764	6.79301	9.64286	8.38505	4.84831	6.92159	7.45007	8.6663	6.05834	7.28904	7.91167	9.8624	6.61676	13.3717	7.99931	8.03115	8.47077	10.4157	7.0791	9.55923	7.46265	13.4094	8.40385	10.393	6.1292	8.38995	6.01301	7.88681	8.11034	9.43051	5.14528	7.46759	6.78575	9.23725	5.99916	6.42999	8.13906	5.91917	6.33659	7.65986	7.42748	8.38309	6.83921	6.88674
ENSG00000034677	RNF19A	46.701	34.4576	20.1537	19.2699	59.8572	35.8338	48.0346	54.2219	27.9326	47.0247	26.9863	54.9111	41.7583	45.5932	26.3953	22.3497	16.2412	22.0295	42.9848	27.2986	31.3728	13.0088	56.7488	37.8524	28.1292	41.1115	52.1059	36.8578	29.3321	36.8621	73.1068	17.5428	14.1541	41.0019	22.1093	19.3543	19.1412	19.2549	22.1717	14.1028	16.9926	21.5621	16.3074	19.7903	25.3045	24.6665	17.8085	13.1114
ENSG00000034693	PEX3	24.6224	24.0169	22.7968	31.4662	34.6455	24.4749	31.7754	30.3229	22.2707	25.5996	38.398	26.1546	33.4644	24.4847	26.4591	27.7898	27.3863	33.5375	21.7977	30.8248	20.8104	41.8019	22.0383	31.2242	41.1121	28.4885	40.6349	23.4609	36.6745	25.8992	42.0786	24.85	26.9737	32.1993	32.0254	28.9371	31.6199	34.0273	26.2591	25.2495	24.6369	29.4721	33.9519	32.2662	27.3607	31.3428	16.1131	27.2567
ENSG00000034713	GABARAPL2	119.612	119.354	126.695	291.627	348.118	216.479	302.501	263.247	248.138	258.585	336.737	264.421	295.787	314.265	130.07	223.374	180.107	194.135	195.232	195.003	276.622	396.478	278.404	309.145	378.118	177.625	338.309	251.047	428.764	265.328	328.243	440.961	315.682	306.232	370.887	422.857	438.12	444.122	362.44	355.272	388.541	346.66	434.983	505.378	479.673	354.101	276.301	424.145
ENSG00000034971	MYOC	0.0278941	0	0.0140626	0.161141	0.159357	0.414254	0	4.64256e-08	0.144597	0	0	0	0	0	0	0.0218904	0.0795002	0.0615684	0.086628	0.0825821	0.02	0.032364	0	0.0687654	0	0.017955	0.657985	0.0225749	0.0183262	0.0698095	0.0349015	0	0	0.0215509	0.00722443	0	0	0	0	0	0	0	0	0	0	0	0	0.0233178
ENSG00000035115	SH3YL1	74.6977	56.7537	75.9238	45.0306	61.1911	36.9882	52.9026	48.5918	34.5685	76.564	26.9046	51.758	57.0891	47.0876	53.21	50.0143	31.7072	32.8005	62.6643	37.2507	52.28	127.523	45.7848	131.133	71.2911	34.4052	243.341	105.388	78.2764	179.764	55.7237	102.242	73.5993	90.7659	80.6387	47.773	79.6661	55.9032	60.7358	46.0586	64.649	59.8163	89.6744	73.6749	212.099	42.569	51.5109	52.8137
ENSG00000035141	FAM136A	36.4978	23.1474	23.2896	28.8476	20.9683	25.8685	29.0727	25.4351	23.1408	33.5239	13.1507	29.2541	23.3767	24.9153	25.864	21.2268	37.372	17.7496	23.2971	25.9315	20.7969	21.4317	18.4446	13.5091	18.6685	8.35751	13.8687	17.8811	20.3378	11.2887	23.7237	25.1595	21.2866	22.7855	21.2567	25.3546	23.8124	32.459	23.7574	24.0755	21.5586	18.4336	21.8847	27.229	24.3056	12.6144	19.4228	25.8478
ENSG00000035403	VCL	58.9199	22.4548	33.0278	16.4122	26.9686	25.6389	15.8518	20.0669	18.8156	24.455	19.2465	18.7981	28.8755	21.0933	14.6566	23.3894	30.5471	19.7429	16.0678	34.8154	10.0059	20.8086	9.8614	27.2785	23.8516	21.7208	33.4739	9.51935	19.8501	16.9913	21.8503	58.5433	23.2835	25.5138	28.1069	29.5696	52.0969	40.1589	37.8685	28.8328	52.2422	31.0989	51.4322	34.3258	38.4139	21.9859	23.5265	34.2576
ENSG00000035499	DEPDC1B	1.99063	1.30606	1.8495	1.23055	0.50885	0.697161	0.426378	1.10319	2.48318	0.859561	0.787529	1.96358	1.52388	1.21895	1.4899	0.354585	1.53085	0.946245	1.29271	0.516647	0.219223	0.960082	1.17736	0.449902	0.74915	0.485991	0.464501	0.969781	0.501538	0.889967	1.39104	0.191815	0.508624	0.695608	0.729917	0.412683	1.2444	0.513822	0.562593	0.481975	0.704592	0.229813	0.659063	0.872129	0.41087	0.615369	0.502372	0.540189
ENSG00000035664	DAPK2	5.36741	0.709552	2.99485	0.566848	0.557849	0.320644	0.373365	2.53014	4.3873	3.0941	1.48234	0.570439	1.49683	3.00974	1.79161	0.959112	2.31554	1.97751	1.38056	4.12437	1.82749	0.251865	0.515135	1.4734	0.121936	0.3793	0.945288	0.669369	1.53605	0.580574	1.51508	0.389829	0.830534	0.300602	0.498282	0.781594	1.47115	0.195723	1.32733	0.336213	0.387767	0.955897	0.509331	0.403727	0.613649	0.389683	1.14204	0.429838
ENSG00000035681	NSMAF	34.8261	24.5916	21.3422	30.2466	23.6113	20.9176	25.1259	23.412	27.6208	29.3259	12.0686	23.3609	26.1454	47.8962	38.5703	33.3732	25.0912	23.6639	24.92	25.3035	32.1211	35.3541	28.7909	35.1848	19.3727	28.9588	32.9967	22.8375	33.7839	48.9132	59.2976	38.6573	46.1879	41.4646	38.2991	33.7223	38.137	52.6652	40.2725	33.3813	28.1814	34.923	36.2535	40.9387	30.985	28.6792	26.05	36.8539
ENSG00000035687	ADSS	29.313	33.0752	26.3764	39.065	27.3905	17.772	38.3515	25.4407	23.8462	34.5019	37.0143	40.6532	35.8213	37.7639	42.5371	59.928	24.3481	25.7627	33.718	19.6648	25.5448	32.814	20.3448	19.3828	29.6122	15.2818	22.1263	24.6231	30.0278	40.2993	22.9813	20.5708	32.0164	32.1721	28.3952	35.4127	31.1495	31.3491	28.4652	42.3579	22.9349	22.3444	31.4303	32.8494	27.3453	24.49	36.1408	39.6491
ENSG00000035720	STAP1	0.204242	0	0	0.171789	0	0.084375	0.0346274	0.0259534	1.43744	0.635744	0.439163	0.0880344	0.685293	0.0274287	0	0.095825	0.0416052	3.36919	0.0634363	0.308399	0.0877365	0.118771	0.088679	0.117547	0.048307	0.0187819	0.0519192	0.0945093	0.348478	0	0.456625	9.42309	0.0249856	0.60885	1.25058	1.81163	3.04281	0	0.0957681	0.1561	0.0311257	0	0.729123	24.8262	21.7963	0.0253992	0.125391	0.146352
ENSG00000035862	TIMP2	39.028	113.272	109.805	143.541	75.9287	131.652	141.57	137.847	34.9183	78.2834	138.814	225.576	95.7132	33.279	76.3511	104.02	62.7781	102.63	124.806	117.723	50.2046	28.5667	48.2096	71.402	226.991	52.1738	37.0558	30.9374	136.968	31.8883	315.559	139.072	152.482	202.021	165.913	173.035	130.185	160.635	280.699	240.058	204.002	206.405	136.917	135.077	158.606	131.603	43.1216	248.937
ENSG00000035928	RFC1	52.1854	41.4264	36.0168	35.5224	75.8044	40.5615	46.3421	38.7303	27.3278	22.1632	38.9199	61.9926	30.3346	37.6005	28.2601	28.8651	25.1797	25.3158	49.1661	44.1754	28.6447	33.9472	28.829	29.8758	33.9491	27.0674	32.1098	52.9568	28.0868	24.7487	38.4496	29.8536	32.2231	30.9387	30.3779	36.7475	28.2591	39.2727	35.0976	42.1193	34.3806	26.3901	35.7038	25.8833	27.0671	27.5802	73.2578	35.836
ENSG00000036054	TBC1D23	32.8183	30.8401	19.0348	33.7246	32.9871	18.4699	24.5504	22.2664	15.703	24.7292	34.4213	29.2534	37.1422	19.3678	24.0564	23.7715	19.9917	23.2147	29.8052	12.6092	19.2626	13.9657	16.8519	13.9863	15.612	25.5665	22.8576	24.5652	19.1697	19.7864	15.6861	14.3868	15.0607	17.5145	14.6416	16.5225	18.325	19.4729	17.7332	17.5846	15.6416	12.912	19.007	16.6091	17.8817	21.4627	18.7055	18.2789
ENSG00000036257	CUL3	63.1889	48.8746	52.6801	65.4342	54.53	41.5586	53.6881	41.909	48.6875	45.9297	30.1071	49.135	47.3723	44.6776	31.1225	49.2437	59.2368	38.9295	39.6334	37.095	48.1489	67.9223	45.6745	50.8129	59.5632	51.8234	51.2776	42.7644	59.4869	51.3233	50.0205	48.0483	52.259	64.6399	43.311	48.9065	48.2968	62.3052	51.7362	59.7804	45.7867	43.3683	46.644	49.2773	55.2477	57.227	51.1338	54.0138
ENSG00000036448	MYOM2	2.14053	1.44983	0.627156	2.02138	5.29578	2.00555	4.51331	6.65397	26.507	148.058	0.0976974	3.25041	2.03433	0.781555	6.01911	1.44154	7.66053	4.02193	22.6895	1.66525	1.34651	0.386674	3.23777	1.1668	0.880734	0.807442	0.763112	1.38941	0.155431	0.746827	2.18843	1.798	0.382099	3.08001	1.14088	0.458427	0.461892	1.35937	0.655548	0.0290043	0.484291	1.16973	1.26522	1.77996	0.898944	0.367171	4.64939	0.439445
ENSG00000036473	OTC	0.0276058	0.471958	0.658634	0.0324861	0.450648	0.292676	0.237544	0.299029	0.169103	0.418887	0.207226	0.0502527	0	0.0843019	0.0608731	0.259991	0.3991	0.0517864	0.108187	0.121151	0.138557	0.221563	0.334954	0.100592	0.0539601	0.0533172	0.0352015	0.828328	0.184562	0.184258	0.120897	0.0286512	0	0.106653	0.0949904	0.0846709	0.0191434	0.0221284	0.0325381	0	0	0.0378092	0	0.133573	0.0572883	0.229229	0.0741211	0.0461612
ENSG00000036530	CYP46A1	21.1923	25.831	22.7655	18.8902	8.93454	28.2657	14.4726	17.1712	16.3095	17.3951	23.0118	12.4791	22.7436	16.5185	10.9669	9.88747	10.6647	18.1383	17.1753	12.9811	13.2688	17.1886	14.9657	10.3637	10.8544	14.0496	11.965	12.7482	15.0944	17.7897	12.9384	17.0345	13.1684	11.2014	20.0762	15.4028	13.8029	12.4598	10.6881	11.8004	15.6923	16.332	13.5	13.0315	9.18894	20.4851	16.9483	14.9472
ENSG00000036549	AC118549.1	26.9405	22.371	22.9413	31.6711	35.4044	22.5533	32.0337	22.0457	18.1757	26.7222	13.4662	25.5187	26.6686	13.3709	19.7509	30.2862	24.0108	27.1117	21.7156	19.2319	26.9695	29.0839	29.101	23.2795	22.2665	16.8649	25.5581	26.3008	14.3739	30.669	23.5189	19.2792	22.6368	26.441	20.7719	23.9992	20.8845	25.8989	24.831	26.3005	20.0348	16.2379	22.4545	23.9378	23.3031	25.9112	23.0055	27.2997
ENSG00000036565	SLC18A1	0	0	0	0	0.044178	0	0.197884	0.132824	0.342829	0.163644	0.102333	0.117831	0	0.2855	0.0709213	0.0859945	0.0457266	0.818722	0.0977134	0.0602075	0.533183	0.14114	0.350583	0.059592	0	1.63811	0.0200379	0.885455	0.138061	0.354841	1.25217	2.30675	0	0	0.5237	0.203628	0.754119	0.199725	2.87891	0.511642	0.167698	0.933157	0.458407	0.185356	0.811148	0.197386	1.379	0.412628
ENSG00000036672	USP2	26.6377	9.95233	17.6391	8.83359	28.3345	22.1935	25.7575	25.367	11.174	49.1043	25.4648	12.8198	43.7714	13.3868	30.4381	20.7247	3.63756	9.49876	30.4477	25.3714	31.4157	161.463	96.2251	32.3182	110.093	39.5523	37.2282	114.769	38.7207	100.674	35.0282	8.09051	12.2158	38.1884	18.5624	24.3126	8.42652	16.1084	19.0071	11.2076	18.8811	25.8745	31.6129	4.87142	49.139	156.703	25.5214	18.4029
ENSG00000036828	CASR	0.281404	0.172349	16.8928	0.167282	0.142733	0.277631	0.132968	0.145377	0.300092	0.138554	0.127378	0.122355	0.226833	0.197007	0.245989	0.299164	0.13475	0.127657	0.116778	0.263228	0.256282	0.665941	1.18459	0.186816	0.124987	0.224158	0.534886	0.36556	0.131465	0.355285	3.67118	0.238128	0.216172	1.06924	0.215365	0.309924	0.168319	0.284359	0.154847	0.111811	0.0894932	0.222213	0.452288	0.146223	0.150639	0.188887	0.0867074	1.41606
ENSG00000037042	TUBG2	45.0931	45.6948	41.5549	30.1533	26.8927	33.2911	36.0872	28.2434	54.2687	43.2256	34.7228	40.0305	24.0599	39.8308	45.4733	27.9966	26.424	58.172	30.671	43.5221	51.3521	38.7506	42.6698	39.5094	29.6941	80.5031	36.7963	84.5813	43.6986	48.1566	31.7397	41.6934	44.8101	51.193	48.1005	48.216	36.024	36.04	33.4552	34.1392	30.8093	37.112	36.2378	37.7356	44.1303	38.0354	46.7289	35.7698
ENSG00000037241	RPL26L1	43.4566	37.862	51.7791	66.4577	46.1329	46.72	39.7039	42.2026	142.386	34.4265	60.9621	43.8627	57.831	56.3965	37.9537	45.5692	84.0664	52.5713	46.6371	40.4238	34.5673	50.9438	51.6566	44.1506	48.4503	59.4651	35.037	64.03	41.1704	58.5657	38.5732	37.4356	25.3756	39.7952	28.0038	33.9598	36.7469	30.0947	26.4225	33.6676	32.3394	33.1011	36.3517	47.5505	34.702	41.8911	26.7908	43.8165
ENSG00000037280	FLT4	0.702684	1.45611	1.96113	0.489465	0.431432	1.02518	0.893061	1.28142	0.960064	3.7311	0.879727	0.882612	1.8139	1.78496	3.12679	1.38485	0.485802	1.25898	0.501085	4.02125	0.407994	0.371146	0.736272	1.02003	0.562605	0.752088	1.30672	1.92854	0.404028	0.991715	1.55463	1.29062	2.26647	1.43162	1.37219	0.568843	2.59143	0.535582	0.738151	1.27147	1.902	1.65852	0.834048	1.46393	2.47041	0.917698	0.744834	0.77844
ENSG00000037474	NSUN2	14.0144	18.9581	11.3958	31.8072	32.4352	24.887	35.5087	17.6923	22.0266	25.8668	20.7479	21.0528	18.6023	15.5815	28.8777	20.8614	43.3986	24.6326	44.1925	13.7274	24.8033	18.4005	16.046	21.2116	18.9526	39.5299	19.5728	36.4045	25.902	30.5056	18.5806	30.0338	28.8712	23.9589	18.6077	22.653	16.1704	20.422	21.7753	24.12	16.5654	17.2314	20.4407	14.1781	25.7381	29.9363	14.0825	13.9076
ENSG00000037637	FBXO42	19.0213	14.2193	19.4881	16.4901	15.1132	12.659	11.6863	12.5946	14.3672	15.5176	9.44747	15.2903	9.69602	7.43651	11.6139	11.9994	8.22285	11.1019	11.2966	14.9902	18.3851	13.2997	17.5571	15.4207	25.5079	12.0265	14.8715	15.1335	20.0777	25.9843	13.0378	13.4145	17.1238	18.1305	14.7718	16.5102	12.4986	15.54	15.7822	18.6575	18.3484	14.9652	12.7844	13.597	16.8702	27.3594	17.0876	16.0044
ENSG00000037749	MFAP3	19.7281	14.9462	14.2502	16.5318	23.7514	12.9861	17.8758	21.0508	20.7247	17.6911	20.9667	24.7171	26.4257	18.5289	14.8254	17.8554	33.172	18.7118	24.7991	12.2445	18.3379	17.1133	13.1261	12.2561	12.8991	19.3166	11.2797	28.5743	17.3464	13.9147	21.902	12.5691	15.2946	9.51148	12.0669	12.2226	13.3465	14.7891	14.3689	13.7714	14.1947	15.0975	12.87	11.3063	10.3943	14.1163	12.6124	18.1597
ENSG00000037757	MRI1	7.48966	24.4404	9.56031	5.65433	5.24859	5.26269	8.67576	9.70284	10.5705	4.06831	12.3989	15.2089	8.60098	9.28685	17.8538	4.75375	4.40927	16.8229	17.9806	10.8855	6.17293	6.30028	11.4806	9.78662	6.27415	9.61454	6.48586	24.5438	4.13872	15.7844	10.983	11.051	28.4986	15.3111	14.7617	20.106	9.56343	6.78112	13.1715	9.4573	12.3055	10.6634	7.88388	5.56587	8.76198	6.5605	12.3096	7.98714
ENSG00000037897	METTL1	28.6183	23.8427	16.9537	39.0747	30.4481	25.2905	28.6313	40.7012	23.2217	30.6334	42.0095	41.3876	34.4455	49.4806	59.9783	19.1374	76.5997	10.9454	40.8467	20.1639	12.9491	9.70514	9.86224	10.2517	7.90739	21.2749	6.89097	22.5094	9.68981	31.5844	11.5044	11.4608	6.68054	9.27022	8.23783	11.9357	10.4096	9.09807	12.1497	12.9428	4.93394	10.9919	4.50777	11.1181	14.3257	8.89606	11.9753	10.019
ENSG00000037965	HOXC8	0	0	0	0	0	0	0	0	0.0866534	0	0.0141349	0	0.361755	0.596037	0	0	0	0	0	0	0	0	0.0274584	0.0163926	0	0	0	0	0	0	0	0.0234643	0	0	0	0	0	0	0	0	0	0	0	0	0	0	0	0
ENSG00000038002	AGA	13.5509	14.3716	6.54592	35.4936	28.7519	28.8351	33.6247	29.3377	20.3556	33.8176	42.9832	47.2537	33.0531	32.0458	8.88484	7.8403	26.2033	8.04569	37.3327	34.1712	10.2463	9.73814	9.14188	19.1707	13.3201	11.1521	20.4515	9.62227	9.02243	11.1205	20.6556	7.84883	9.17729	16.1817	10.0494	8.4812	11.9957	5.66047	12.0278	9.07754	6.14992	12.4662	8.33282	26.5181	18.2592	15.2632	7.23778	6.08872
ENSG00000038210	PI4K2B	7.16047	7.2991	3.83135	16.3541	6.58084	3.73094	4.73218	3.95316	2.08503	9.07391	5.67493	6.46558	10.8013	7.51563	5.25092	5.42827	7.14827	1.75916	15.0397	2.45512	4.03768	2.03329	3.39007	1.95109	3.04292	1.8912	3.55338	6.44619	3.01395	2.74709	2.74495	0.769844	1.03636	0.764213	1.30507	1.04244	2.01616	0.743152	1.6216	1.09292	1.01224	1.13613	1.5794	3.23106	2.49651	1.73318	2.16218	0.871351
ENSG00000038219	BOD1L1	19.4129	12.5067	11.7128	20.6101	26.1445	14.1388	24.1059	24.5508	17.214	17.7484	33.6239	17.732	24.9099	13.0995	14.9447	21.5117	21.8	16.7692	19.1359	13.412	22.5197	12.3205	15.4472	10.699	11.8614	13.3699	16.7651	26.7847	14.5521	11.5575	18.1829	13.4058	21.012	18.0877	14.3337	10.2056	15.7064	21.5269	13.7443	10.7055	13.5498	11.0306	9.43889	14.9054	14.8613	13.5877	16.3153	16.8926
ENSG00000038274	MAT2B	2.70202	2.60579	2.15434	7.80046	3.09913	4.92138	2.80986	3.58244	13.851	5.93889	5.94275	2.99228	5.91558	5.59443	7.70829	5.41436	20.0677	3.67706	3.14555	6.25561	4.40307	4.72446	2.15543	3.15575	2.37745	3.08923	3.29888	2.20219	3.94663	2.68308	5.16197	3.24711	2.36951	2.04803	4.73202	3.07599	6.34307	3.63997	2.25449	0.625675	2.73891	2.43391	3.89209	3.58376	4.96715	1.84491	1.56978	1.97874
ENSG00000038295	TLL1	0.495572	0.531259	0.415937	0.264699	0.00928282	0.256692	0.177936	0.229084	0.427235	0.13029	0.148077	0.204916	0.354141	1.10612	1.10152	2.05461	0.216928	1.67006	0.113869	0.826329	16.8236	0.0700231	6.6024	0.551104	0.0594392	0.628624	0.687478	3.95471	0.370206	2.56544	0.211089	0.0970155	0.184077	0.0314739	0.0538579	0.153469	0.423781	0.262056	2.93675	0.393356	0.125278	0.297101	0.248658	0.0303885	0.167424	0.0672614	0.0873336	0.0416322
ENSG00000038358	EDC4	32.4247	45.4894	31.0515	60.6062	56.7133	59.9306	50.4992	60.9623	84.336	43.9772	89.815	67.5785	40.6752	76.8871	55.6225	45.318	46.0511	65.5156	74.713	52.4842	37.7182	66.1895	61.4161	77.0979	65.2538	61.2247	64.565	58.2923	69.2851	78.6375	59.7505	66.5099	84.2066	108.891	72.7629	76.0864	68.7436	56.3122	75.4055	55.2631	75.1088	65.8405	62.5202	62.4653	57.7092	69.2844	67.8522	71.7633
ENSG00000038382	TRIO	86.6324	80.5402	39.9066	39.7088	68.0088	63.6271	49.8097	89.3462	32.2414	74.5533	70.9768	44.358	26.2152	33.7311	43.881	51.9216	39.22	87.8354	46.2856	43.9669	36.8491	35.5618	25.1748	19.7529	29.4825	37.8677	26.6103	60.6876	43.1936	60.4581	34.8497	23.1081	26.3209	57.446	24.1492	23.9516	26.4574	34.206	23.6672	22.1967	21.1205	17.8898	18.7853	21.7982	34.3594	49.2686	35.7334	23.349
ENSG00000038427	VCAN	0.841303	2.49591	0.484638	0.225814	0.154795	1.22767	0.909749	3.20105	4.85716	1.7402	6.27994	0.365095	1.46561	1.66928	1.60388	0.869699	17.1872	5.39546	0.424691	1.70534	0.958247	0.133712	0.193276	11.0714	0.225624	0.349736	9.8606	58.1634	16.2418	8.04417	2.32334	1.01958	0.240308	0.64933	0.0997351	0.196153	3.3859	0.608734	0.290405	1.00153	1.3762	8.61337	0.44532	1.04035	2.18624	0.128702	1.13327	0.136181
ENSG00000038532	CLEC16A	5.08682	6.64232	4.95182	14.8837	18.4628	14.247	10.3965	11.863	28.7191	8.82774	19.8726	13.7708	10.1435	13.4851	6.52387	8.22931	8.66096	8.31329	12.6169	8.94118	9.5009	10.7891	7.28735	8.4742	11.6778	21.4461	6.33561	5.68467	14.1193	7.69328	7.2086	6.68368	8.56544	7.1021	8.21606	9.76068	6.55179	7.32423	7.95099	13.6641	7.64681	7.44612	9.33736	13.7662	5.53245	15.2378	12.5812	9.17356
ENSG00000038945	MSR1	2.72945	3.93541	9.55536	6.44957	3.50911	8.87889	2.58319	4.74731	7.03075	21.1105	11.4694	4.71723	5.42074	3.82496	10.261	4.80777	33.002	6.51414	2.23006	8.81524	8.1646	3.82783	3.31408	9.13978	5.40543	2.89301	15.4836	8.63419	9.17279	4.55369	8.24612	2.96371	2.26902	1.89337	2.62875	2.26284	7.04991	3.32643	3.46752	2.79711	6.3156	11.2712	7.11855	2.70504	6.82301	4.37949	1.34442	2.38846
ENSG00000039068	CDH1	14.1245	21.9171	16.7345	0.995627	0.537692	12.1575	0.758411	0.684357	26.1257	28.7263	0.0614783	0.258421	19.3786	5.46246	27.5876	39.3585	6.10269	5.3863	45.7755	21.3631	6.03429	22.8542	3.62237	19.1734	81.153	6.06918	13.5167	3.24826	53.3865	5.44623	11.1063	18.6643	40.603	13.344	35.0148	31.3587	26.8286	37.0177	46.3499	41.3786	40.2564	22.8736	59.2586	10.1215	21.3669	66.4552	56.0928	37.2822
ENSG00000039123	MTREX	80.4518	59.9905	53.3433	61.3953	106.2	52.499	64.4627	63.2927	30.7808	57.7071	63.8538	76.24	84.845	44.7486	51.3204	63.1983	67.3832	65.1391	65.4192	43.619	47.7512	52.0105	45.3131	36.6319	49.4022	50.8856	42.9786	98.7438	42.2573	63.3886	62.8988	41.1631	51.5201	42.3696	53.0378	47.3023	43.9136	57.9503	47.521	57.2416	46.06	44.9842	53.7268	38.9036	37.7178	45.3676	41.3502	51.6095
ENSG00000039139	DNAH5	2.13841	0.923345	1.13073	1.66603	7.94665	2.76326	4.23225	7.32657	0.701423	2.55244	1.23734	4.92795	0.655015	1.345	1.11061	1.78725	1.70947	3.17865	2.51147	2.26634	1.49966	0.811399	0.952953	0.355372	0.95609	1.09111	0.401245	1.76587	2.1766	1.34015	1.53873	0.372988	1.19676	0.569087	0.745849	1.08248	0.524118	0.856609	0.633611	0.85187	1.00455	0.66716	0.717735	0.793921	0.448453	0.406858	1.2355	0.644817
ENSG00000039319	ZFYVE16	21.2922	20.8408	14.2644	44.6298	26.1469	10.7194	36.6042	32.3684	17.5745	20.9382	21.5588	33.0873	16.1163	17.6356	20.6547	17.7898	20.0257	23.8445	42.3186	14.0952	37.2428	29.3052	23.0544	36.7675	24.9897	37.5099	39.3943	64.1267	29.9407	44.6024	32.1199	19.8523	38.7983	33.0588	23.2336	23.6012	19.1025	30.3342	17.6453	26.512	19.389	20.2356	21.3328	18.3317	20.1032	40.27	34.8913	25.41
ENSG00000039523	RIPOR1	7.24644	9.70582	9.95887	13.1853	12.898	14.8303	17.0381	15.9045	21.3593	11.4837	26.1552	21.6707	12.3517	24.8848	18.2554	8.86819	12.1839	18.3175	20.1465	18.798	15.5559	12.0159	14.84	16.8694	10.5707	7.50469	14.2155	7.71577	11.9849	16.25	18.1418	21.82	31.3203	30.9963	41.8083	27.2103	21.4812	28.0174	24.7512	21.6683	41.6968	30.201	23.0778	17.628	14.8811	11.1919	27.5321	26.6958
ENSG00000039537	C6	0.910457	0.786925	0.0133551	0.225214	0.313712	0.2117	2.04568	0.995328	3.2377	0.084314	1.30063	0.537249	0.98876	0.351892	0.121217	0.0372074	0.952813	0.687927	0.559148	0.497876	0.914787	0.241459	0.311615	0.463472	0.056136	0.15116	0.719389	0.00913997	4.10714	2.09318	0.0297341	0.0117926	0.100805	0.270047	0	0	0.217495	0.0072118	0	0	0.0345571	0.023356	0	0	0.068071	0.137385	1.48768	0
ENSG00000039560	RAI14	3.77417	4.97446	8.92512	4.60945	4.22889	5.48226	2.3816	9.06836	5.05869	4.12409	7.42562	3.24811	3.94885	6.03787	13.9708	9.32923	33.4711	7.72244	8.20224	9.16825	4.78847	1.65926	1.63299	6.43258	0.991333	2.89157	4.37828	3.20448	6.51035	1.53099	12.9888	5.85678	4.00169	1.71462	2.31698	2.75124	7.96928	2.92196	4.62101	3.00369	4.22839	7.07465	6.4737	3.3058	5.16093	2.12377	3.61043	5.08356
ENSG00000039600	SOX30	0.08218	0.132568	0.0615905	0.214606	0.169335	0	0.0673605	0.0332054	0.0399381	0.457275	0.0163056	0.018901	0.0657694	0.0735809	0.201195	0.142988	0.334159	0.118932	0.176094	0.0562791	0.103759	0	0.0158402	0.0567029	0.00904135	0	0	0	0.0524302	0	0.809218	0.0471646	0.0223377	0.060415	0.0538532	0	0.0209785	0	0.122886	0	0.0115317	0.0460859	0.0202877	0.081461	0.203988	0	0.181921	0
ENSG00000039650	PNKP	50.0236	79.2172	39.8809	60.4599	47.4619	48.9417	56.2355	68.5675	62.3748	56.4362	104.101	62.3459	45.537	65.3618	109.586	44.379	60.5202	76.6231	120.147	58.4576	43.5497	66.158	57.6443	79.5435	53.7913	116.144	91.2366	65.7528	70.9939	126.206	65.6444	68.4461	116.532	94.4983	108.922	95.0892	67.0188	62.0171	80.0579	50.5014	82.4021	70.7321	65.5621	39.7988	72.8831	79.0903	62.7877	56.8651
ENSG00000039987	BEST2	0.502945	0.454206	0.316834	1.25837	1.37256	0.340059	1.303	0.940443	1.63806	0.953539	0.827402	1.19762	0.808772	0.654344	0.677505	0.279439	0.307399	0.69713	1.25284	0.903854	0.838389	0.593077	0.429925	0.507304	0.501166	1.47196	1.09403	0.905478	0.316127	0.30294	0.351578	0.366988	1.18577	0.404502	0.807177	1.32466	1.13561	0.743844	1.12136	0.315662	0.211344	0.580225	1.28969	0.559203	0.90114	1.30528	0.528843	0.584877
ENSG00000040199	PHLPP2	3.70851	3.27248	3.33974	6.38396	4.52426	4.00708	6.13375	3.5344	4.78036	4.96667	7.2743	5.30791	4.12067	4.51423	3.55474	5.01029	4.01959	3.97153	7.26502	3.11264	7.55538	6.00236	5.30326	6.37106	6.12403	9.54542	5.53485	4.49378	7.80047	4.35388	9.11761	3.61151	4.79403	5.23026	5.07888	3.67308	5.51997	6.17142	5.71371	6.25725	5.21984	3.36772	4.97234	10.1244	4.63894	8.53149	7.3288	6.23906
ENSG00000040275	SPDL1	12.2352	11.3939	6.29342	14.7787	13.107	7.85411	13.1402	9.59389	22.4672	13.2016	10.0871	10.4274	8.96065	7.47769	7.87509	13.016	15.9357	13.1616	15.8128	6.29817	7.70453	7.51815	10.7725	6.15328	5.80474	8.01937	7.77591	13.4008	6.01582	12.3047	11.0564	5.94717	8.6414	8.54345	8.1487	8.61223	8.20537	9.33096	10.3188	8.00109	9.79066	5.7282	7.06131	8.67275	7.89041	7.91985	8.37558	9.06073
ENSG00000040341	STAU2	37.4977	41.7038	35.2791	29.3109	34.3208	31.3868	32.3058	25.1979	33.6976	33.0024	19.4949	34.5324	28.7989	64.7833	32.7395	29.3375	36.1151	28.1747	32.9825	26.9905	32.1944	54.1426	34.2967	36.9593	54.0175	44.3902	35.6002	49.0153	55.431	54.5619	80.3763	34.1897	32.2713	37.9052	30.105	31.5403	31.4957	36.3015	35.2379	38.7698	30.7815	34.3823	44.094	61.9467	31.4865	59.7412	31.5325	34.9049
ENSG00000040487	PQLC2	10.9075	18.0878	19.1047	12.9388	18.1976	16.4236	15.5464	14.6117	15.8222	8.80166	4.86997	18.3131	8.95135	6.16143	12.8726	7.5249	9.68629	13.0454	9.6329	18.3584	14.2052	9.77693	10.8269	10.3435	11.8333	12.595	12.7364	9.48737	6.72782	10.0655	9.82779	13.6125	24.7489	16.5924	18.3944	17.3829	12.5389	9.88333	17.8497	20.5178	16.754	14.3803	9.45258	7.97236	9.12108	16.2403	23.8087	16.2646
ENSG00000040531	CTNS	8.21377	8.29165	10.6556	12.9341	20.5064	7.30626	7.99598	10.7255	6.41726	5.28877	8.86123	17.8773	10.1715	7.07116	11.8594	5.35901	17.3781	6.64237	17.338	11.2358	7.72786	3.8965	8.09347	6.40052	9.07436	12.1501	13.6657	10.9724	7.2397	9.73035	3.54909	6.22104	6.58129	6.63521	7.34494	4.64231	7.45357	3.78264	5.95104	7.98269	7.47984	5.66927	7.39377	4.65162	6.75173	5.27698	6.88516	6.09498
ENSG00000040608	RTN4R	0.0846876	0.0659531	0.114385	0.0505372	0.0388162	0.079638	0.0168574	0.0958342	0.482625	0.035839	0.201836	0.295596	0.489273	1.25398	1.21782	0.0569805	0.1896	0.0829207	0.723846	0.641476	0.113777	0	0.100664	0.235755	0.0288957	0.0311944	0.0532585	0	0.0158898	0	0.315114	0.0670392	0.166096	0.448937	0.200286	0.264508	0.067166	0.0308324	0.124322	0.107907	0.221944	0.0497716	0.169734	0.0355208	0.0696842	0.0302831	0.545846	0.121531
ENSG00000040633	PHF23	37.8979	61.6766	46.3902	38.6076	36.9634	38.9091	22.3165	32.2384	26.3122	22.6282	31.2502	27.3973	24.4788	24.5268	19.5458	26.8643	42.3321	34.8167	18.3911	31.1455	19.3514	32.5728	25.9812	20.3035	49.3377	61.3842	20.5066	22.9029	32.9021	18.0488	19.6554	28.0539	32.6243	26.2934	28.6272	28.7895	26.344	26.0874	32.0355	32.6244	36.961	30.4223	29.2279	21.1181	24.5363	22.7914	44.6406	32.0635
ENSG00000040731	CDH10	0.141931	0.0242346	0.723731	0.0555502	0.00936824	4.42998	0.159267	0.00910332	9.15832	0.0259177	0.0293356	0	0.234066	0.569603	3.51078	27.3844	0.70289	0.345633	0	1.9177	0.488316	13.787	0.0472276	12.7339	13.7077	0.333443	11.9373	2.15856	19.6408	0.527981	7.74236	18.7094	32.6968	24.6761	26.2786	9.27133	23.2887	33.6241	0.179789	10.3111	22.1138	19.3442	25.1813	15.3572	5.95492	7.93771	7.59646	19.985
ENSG00000040933	INPP4A	13.9664	21.8744	14.4601	18.2334	13.2202	18.7713	13.6801	10.8047	13.1082	14.7543	12.2568	13.0882	20.4677	16.2396	10.8499	10.0464	11.4438	13.0077	14.7945	14.3792	17.8573	10.5666	13.2818	11.6357	10.4886	8.94589	7.32553	8.56419	6.23165	5.66593	22.8594	16.3844	21.7752	21.0403	20.5699	25.2477	21.1054	19.3708	21.6147	18.8103	23.1696	21.5249	21.1341	22.9318	11.378	8.93504	26.4064	19.2676
ENSG00000041353	RAB27B	4.64127	1.23199	3.98464	24.9663	2.03166	8.79224	1.1705	3.03234	1.03886	13.3744	15.6747	0.054638	4.57762	14.8213	1.46479	2.40357	13.8077	9.12596	2.13888	2.90427	4.1171	2.21873	1.36403	0.283628	0.0581009	1.11541	0.08838	0.147446	0.230381	0.0536109	7.50555	3.82858	10.632	6.81577	5.21164	9.48344	4.5583	13.5346	8.20651	12.5176	5.14836	5.71707	11.6776	10.7933	6.02463	0.0334788	2.96262	14.4627
ENSG00000041357	PSMA4	133.715	57.9796	122.812	129.33	101.316	94.7607	108.53	101.074	141.981	105.435	116.826	88.0759	104.921	113.028	72.9797	97.8495	139.581	90.4057	90.7117	99.6372	111.352	133.009	91.2581	115.881	233.997	80.3516	107.939	75.7869	167.782	80.6406	226.167	178.711	127.708	223.168	106.68	168.375	219.67	178.786	240.385	147.002	114.408	132	163.736	266.621	147.72	177.855	87.6128	142.41
ENSG00000041515	MYO16	2.52645	0.773662	0.291528	0.261337	0.6968	2.44829	0.295349	0.335309	1.65251	0.653874	0.938197	0.151731	1.1732	0.465477	0.254899	0.628534	1.98792	0.282579	0.525683	1.88875	0.159051	0.148555	0.225038	0.0332746	0.157426	1.761	0.0647835	0.201443	0.0940805	0.233841	0.173206	0.231272	0.0112258	0.349058	0.0402415	0.0557	0.0158704	0.412093	0.0651273	0.213617	0.00659165	0.114065	0.013625	0.0437895	0.0459708	0.234885	0.037004	0.1116
ENSG00000041802	LSG1	49.5788	26.6461	30.9333	32.4269	48.4421	22.192	22.1442	43.7989	23.4938	36.4433	62.3016	25.7825	38.1843	20.3325	30.1325	25.8397	64.816	28.1029	31.8533	19.7626	18.3437	21.8513	17.0567	13.2596	20.4313	46.4283	14.0399	17.338	14.7028	45.4918	16.427	16.7259	22.7032	21.3653	15.5935	14.7253	18.1833	21.2063	18.24	18.4238	16.9732	14.6293	15.8579	26.7614	22.7499	14.2875	34.2752	17.4129
ENSG00000041880	PARP3	6.10594	6.92324	8.37194	16.7352	12.9312	10.3162	9.76297	9.68481	29.2084	9.0342	23.6535	15.0232	8.16858	11.8998	11.0202	4.55914	11.0566	8.39891	14.3504	22.1934	13.4653	7.36687	15.827	7.20728	9.39899	10.0774	8.95256	7.03452	6.55165	6.82189	13.3002	10.7862	8.63583	13.3066	13.9024	13.1268	8.22913	6.0601	9.94466	10.6135	9.28086	14.8097	12.2925	8.28698	6.7911	5.2716	15.4101	11.919
ENSG00000041982	TNC	1.50035	3.51234	4.60843	0.207616	1.25508	2.06964	2.55855	3.99635	3.37341	2.83869	18.4272	0.185706	2.56335	3.15288	15.9786	6.90107	4.23908	9.39151	0.723152	23.2986	1.07614	1.08597	0.891077	1.76646	0.72251	2.41582	6.31819	0.0894776	8.98401	0.106755	4.69099	2.00025	2.8322	2.55239	1.08954	0.950426	7.73194	2.02225	5.86304	1.89552	4.02169	10.8497	2.08186	1.01508	8.45133	0.30718	4.64184	0.291038
ENSG00000041988	THAP3	5.57281	13.9128	15.6273	6.17578	4.96829	12.4844	8.9613	10.9133	14.2937	6.37993	7.44662	11.0651	10.4174	4.64346	12.4536	8.27786	5.75966	11.6624	10.2266	12.8561	8.87915	10.5714	19.2254	13.869	14.7286	13.3565	12.0311	13.8503	11.3497	18.0836	9.5961	13.3672	15.5588	19.4563	17.5433	12.0074	12.3988	9.70526	13.159	13.4201	21.1349	14.6447	13.5587	14.6377	12.7763	27.3302	22.3861	12.9434
ENSG00000042062	RIPOR3	1.03161	10.2457	17.309	0.501392	1.94077	8.22354	2.83791	8.46955	2.23122	8.52801	0.975512	2.65056	8.33979	12.454	19.435	7.83185	1.65892	9.79173	15.1431	15.9491	7.81998	1.98435	4.35477	10.7654	1.4565	8.22373	25.3346	1.71949	1.29964	3.945	2.95596	8.50273	4.0227	2.78287	2.56984	2.46996	4.76451	1.78955	0.982267	3.45887	7.55511	5.39739	3.37233	1.342	11.3086	1.04846	2.8147	2.60738
ENSG00000042088	TDP1	14.5441	19.1502	14.9254	23.2213	17.9278	16.3713	13.1006	15.0149	9.79409	15.0649	16.6619	16.9275	16.7134	14.2857	11.0099	12.6495	25.2699	18.9752	11.9452	9.66496	9.98369	10.7055	11.832	6.22492	11.6823	14.4931	6.19294	11.6687	6.74419	20.322	17.0379	13.9283	7.29454	9.07425	9.2375	9.20318	10.0195	10.91	9.06904	10.1227	8.62211	6.99642	8.09838	10.7363	9.39086	5.43562	24.3036	9.71914
ENSG00000042286	AIFM2	4.04532	4.51406	7.5667	2.67407	2.36329	4.24363	4.43831	3.52417	1.08298	2.4494	2.83247	3.79766	3.34728	1.77235	1.41864	3.28747	3.12912	3.11568	2.27789	4.67788	3.89249	2.98765	2.69404	3.18541	2.62902	2.59525	2.40207	3.39355	2.11896	2.90831	8.23449	4.47635	6.37789	6.444	5.84729	10.882	3.95376	3.08842	11.666	8.42658	4.33918	4.06642	3.80916	4.15523	4.40814	1.97223	9.41563	9.59106
ENSG00000042304	C2orf83	0.748579	0.0801371	0.109658	0.163703	0.204643	0.424666	0.0200952	0.0591233	0.0894204	0.281851	0.181283	0.345666	0.158163	0.0656101	0.0770223	0.072988	0.132183	0.0128007	0.248282	0.0492348	0.13874	0.26009	0.296664	0.367552	0	0.250907	0.18674	0.0188212	0.0966944	0.0193719	0.154869	0	0.265072	0.0719392	0.145665	0.113773	0	0.593258	0.345616	0.0881499	0.246706	0.015912	0.59726	0.105816	0.0764226	0.152258	0.0751066	0
ENSG00000042317	SPATA7	17.1648	21.9044	25.5795	13.5636	25.1774	14.2689	26.3459	16.8473	10.9005	25.5875	14.1081	27.4741	37.152	30.7364	17.2718	38.919	20.0472	19.2909	18.6375	16.7015	19.9229	20.6052	17.8172	17.7625	17.3055	16.5402	15.976	24.2175	14.8628	44.0173	11.2202	11.878	23.2489	17.0875	14.8513	14.5166	11.5851	24.672	12.3529	18.3262	14.7444	12.6578	17.4759	12.7862	18.7219	16.0024	12.569	21.1032
ENSG00000042429	MED17	36.6853	33.8546	21.2287	11.7633	25.5103	22.209	29.2902	23.2631	19.9624	22.3847	19.9674	26.9704	24.4206	12.4444	16.0687	22.7901	24.4563	21.6374	16.6999	17.25	19.9376	29.8157	21.1042	18.7913	24.2714	30.4229	23.2448	23.777	14.1856	22.7609	22.4414	21.2698	22.8326	27.8409	20.1206	20.5516	19.6956	29.2945	24.1516	24.4077	20.6126	18.3112	23.6828	20.7206	21.5299	26.2783	25.6748	26.6468
ENSG00000042445	RETSAT	15.9221	20.9166	16.9404	25.7144	11.8616	17.643	12.3043	17.834	20.6153	20.4482	10.417	13.8373	13.0034	23.9981	17.0424	14.2433	12.6747	13.3443	15.0156	23.9782	26.2442	19.0405	18.5055	19.3749	30.9904	12.51	13.3537	18.5304	37.9601	15.2665	10.6561	16.5356	12.9471	14.4508	16.2811	11.3601	18.1071	14.7426	17.4853	14.2466	19.8087	19.2162	17.672	22.7337	19.0108	22.6077	27.171	12.1646
ENSG00000042493	CAPG	1.67321	5.12189	6.26207	1.86192	1.36379	7.16692	3.55004	8.57059	44.169	3.04607	6.31403	2.50183	16.6861	13.3838	8.6381	6.11158	18.5319	6.50007	6.70094	34.4148	9.86323	12.6096	27.4136	28.6842	78.7586	39.2986	21.4046	15.6823	31.5412	25.5119	8.85576	10.6864	5.19262	4.65597	9.21513	6.01434	12.6164	2.83131	19.6058	8.0533	15.4069	15.1151	20.8636	9.45984	18.2472	42.4618	8.43015	2.89181
ENSG00000042753	AP2S1	65.2706	52.4255	50.3869	90.6998	46.7763	61.2202	41.6427	41.0735	59.376	54.2533	34.5396	35.9326	44.8456	45.6067	30.6482	42.7611	56.7579	29.1705	45.6584	26.4038	60.6845	59.4148	58.5375	48.1135	43.1281	54.3091	45.9375	56.8271	60.3904	45.8382	40.0951	34.9295	23.3801	30.8867	10.8648	28.4732	46.0726	49.4541	30.334	39.9613	28.0688	34.8153	40.8761	47.3247	38.0609	48.0201	29.8568	40.9491
ENSG00000042781	USH2A	0.0184175	0	0.0145804	0.072421	0.0148109	0.0477907	0.0266452	0	0.663902	0.0182014	0.0581663	0.00591409	0.00863643	0.117454	0.16574	0.0872484	0.282876	0.0553093	0.00311138	0.0696334	0.154439	0.138929	0.199457	0.263965	0.00742233	0.232199	0.00786981	0.0548715	1.25185	0.0206829	0.0163647	0.0193455	0.00174901	0	0.0603175	0.00496196	0.00140567	0.0196969	0.0071628	0.00360795	0	0.00851596	0.111745	0.00148945	0.00809222	0.0232491	0.0928885	0.103964
ENSG00000042813	ZPBP	0.436808	0.219274	0	0	0.0346592	0	0	0.0274709	0.422285	1.5498	0.483695	0.0718826	0.0915404	0.848796	0	0.130003	0.150667	0.114418	0	0.43573	0.615741	0	0.351579	0.0310778	0.0450907	2.23473	0	0.198612	0.028382	0	0.134998	0	0.0366436	0.117709	0	0	0	0.048303	0	0	0	0	0.451509	0.0943921	0.119042	0.0268705	0	0.554944
ENSG00000042832	TG	7.94722	3.58886	2.76632	0	0.340173	0.30449	0.515684	0.235824	6.57876	0.227286	0.654515	0.307454	0.378152	1.03074	0.68436	0.668355	0.397664	0.43299	0.130425	2.25815	0.0111141	0.434723	0.22049	0.744324	0.142144	0.178051	0.234787	1.38519	0.179312	0.281701	3.51161	0.611616	0.512474	0.398216	0.812069	1.7468	0.170355	1.01145	0.666124	2.83174	0.607154	2.66415	1.47319	0.327795	0.133768	0.0114906	0.402505	1.95356
ENSG00000042980	ADAM28	6.79217	1.95166	3.94046	1.41357	0.961541	3.9124	2.35829	5.93211	9.75492	4.61291	4.61096	1.35579	12.6569	6.70636	64.6072	51.329	2.14742	8.34716	1.87707	27.2537	13.3068	26.5814	3.53505	65.9574	22.9059	7.69795	41.6432	3.64227	8.11914	7.54401	9.43747	5.26923	3.16767	9.67417	3.57971	2.6265	6.17445	5.37233	18.1086	4.58653	3.41892	10.4518	4.42123	3.24943	10.2589	1.66445	7.6829	3.14461
ENSG00000043039	BARX2	0.330786	0.24064	0.213867	0	0	0.110112	0.061271	0.0753403	0.0539399	0.098951	0.0244843	0.0710622	0.368554	0.129955	0.835354	1.93067	0.047699	0.117376	0	0.37633	0.745755	0.561771	0.438191	0.0568132	0.0116867	0.317338	0.0150791	0.263729	0.411161	0.108222	1.53829	0.0737297	0.39896	0.182838	0.138467	0.0577906	0	0	4.51402	0.208932	0.132047	0.0165614	0.0184383	0	0.199092	0.0392733	0.934047	0.072809
ENSG00000043093	DCUN1D1	31.2535	25.0608	16.2913	15.1371	27.9672	22.6833	21.8531	13.1471	12.1502	21.1747	39.7004	13.6039	27.7785	11.3692	10.5788	19.4766	13.5248	13.598	14.5688	13.0072	12.5027	12.1479	17.5931	17.4103	16.4064	32.8318	21.2282	22.1535	28.6106	17.3125	10.8964	10.8137	8.88165	10.0639	9.7278	7.27251	9.36554	12.7729	7.67897	7.90497	8.57831	6.64521	10.3461	18.5573	12.4025	42.6961	10.7075	10.8946
ENSG00000043143	JADE2	11.9635	12.2309	14.7302	16.1036	19.7898	26.1704	19.4732	15.4924	32.4381	13.26	30.0513	19.1449	20.8909	16.143	21.9128	34.2367	11.5115	35.9581	21.057	16.0376	18.1582	23.2056	27.1056	18.9654	33.0457	24.9524	20.6922	28.166	15.7545	34.2118	36.0774	25.7799	30.0142	23.6162	31.1857	29.6581	22.6207	23.3403	24.2933	25.0773	32.1412	23.0572	29.6923	39.3152	21.2311	15.7558	18.9668	32.7823
ENSG00000043355	ZIC2	0	0	0	0	0	0	0	0.00868117	0.158	0	0	0	0	0	0.0301733	0.0107021	0.00969834	0.00750285	0	0	0.115152	0	0.00830151	3.61173	0	0.0264543	0.881748	0.0110216	0	0	0.102196	0	0	0.0105508	0	0	0	0	0	0	0	0	0	0	0	0	0	0
ENSG00000043462	LCP2	4.2966	4.51674	12.5778	3.81813	5.35141	15.5252	3.66592	9.72139	7.1168	14.7445	10.0903	3.80195	7.66455	6.42869	7.40623	7.13618	12.1201	13.3836	5.50336	16.119	13.9032	4.217	7.6696	14.2645	3.62451	2.5925	25.2977	3.95808	9.09979	4.18964	7.69311	7.77176	2.93648	2.13499	3.27861	3.10035	13.2302	5.8131	2.58545	4.58381	7.43392	14.6747	6.0663	3.11651	10.7538	3.94083	2.25258	2.67503
ENSG00000043514	TRIT1	35.3279	23.9563	24.7998	30.4138	32.519	19.6144	33.0666	24.3995	23.8297	32.8738	19.1606	29.5894	23.2598	16.0798	21.2957	26.6833	21.7968	20.1105	19.2482	18.8842	26.5499	32.4774	49.1814	32.0409	24.466	42.7206	28.4341	37.8152	30.1065	80.0367	35.059	35.8425	29.7108	42.3763	25.6976	31.2857	25.2684	32.3322	27.2131	25.1066	25.8688	20.6831	24.423	36.205	40.4317	32.7833	33.2126	28.1514
ENSG00000043591	ADRB1	0.15682	0.485061	0.997032	0.252032	0.0687318	0.3732	3.13909	0.318858	0.044329	0.0422661	0.0358875	1.22438	0.0728302	0.0541989	0.0474868	0.291993	0.0203563	0	0.388934	0.572902	0.225224	0.0494973	0.0348429	0.209282	0.00857328	0.0462577	0.312422	0.323865	0.215687	0.0957159	0.312814	0	0.147966	0.0553551	0.109238	0.0467375	0.109391	0.036903	0.0679293	0.0383191	0.0218625	0.0395522	0.0905107	0.0318268	0.159172	0.0313261	0.0539734	0.0544905
ENSG00000044012	GUCA2B	0	0	0	0	0	0	0	0	0	0	0	0	0	0	0	0	0	0	0	0	0	0	0	0	0	0	0	0	0	0	0	0	0	0	0	0	0	0	0	0	0	0	0	0	0	0	0	0
ENSG00000044090	CUL7	40.9151	33.5697	29.5873	51.7069	49.6052	52.874	30.4514	55.3403	33.2715	34.2792	55.5739	48.5137	31.9866	27.6327	59.8956	22.4206	29.5957	38.4239	53.3307	33.0924	19.017	18.3281	40.9031	24.2145	28.7768	17.3538	27.394	29.5313	22.1555	21.2902	29.854	25.0556	26.8562	21.1443	27.2019	22.1902	21.7865	14.6058	28.863	23.95	19.9066	19.3903	20.0549	25.7178	20.977	35.2242	28.5984	23.8409
ENSG00000044115	CTNNA1	28.933	28.2271	33.7165	23.7867	27.4592	31.9023	15.0172	22.1574	59.7494	39.1935	22.7129	3.13055	28.2715	17.9526	32.5645	26.6968	16.95	28.0272	33.0145	32.5073	41.1768	69.3939	25.4567	28.3875	25.7284	28.7567	25.1804	22.4134	32.1813	42.4831	32.6659	36.0959	35.1522	40.6785	27.8667	33.276	34.1335	59.1519	36.7852	36.041	29.8906	33.8157	27.9667	22.2414	37.1441	26.1224	28.1035	24.6981
ENSG00000044446	PHKA2	36.7587	48.5247	21.422	28.7437	33.2877	32.9055	26.4027	31.9925	37.505	46.2836	30.4904	30.3377	27.8284	27.0442	37.6375	29.6433	44.8984	37.15	26.7524	31.5474	29.2397	42.6465	30.7675	35.3914	37.8128	53.9894	32.5145	16.7341	34.3894	23.8641	68.611	58.3568	71.2996	79.553	63.2626	54.5538	36.7339	50.6215	48.5756	43.0296	50.4988	42.6198	46.0488	80.0376	31.9559	52.6137	42.2327	48.8727
ENSG00000044459	CNTLN	6.11753	2.91991	3.65038	4.18999	5.5773	2.92953	4.95828	3.44021	1.49093	5.83725	3.05915	6.01082	5.66389	4.08394	4.11139	6.8754	1.80011	4.79178	2.54643	2.46408	4.9164	5.51537	6.07623	5.80171	4.65933	6.93899	4.04632	5.56326	4.57736	2.57849	3.07867	1.86408	1.86363	2.75356	2.09868	2.94702	3.06511	2.1064	2.1547	2.2921	2.42219	3.15821	2.72739	3.85188	3.0263	7.19184	2.73754	2.45294
ENSG00000044524	EPHA3	3.92835	2.12434	4.74106	2.44158	0.452591	6.31442	0.23038	1.24866	6.94512	2.24671	9.1821	0.362297	18.7625	1.42803	1.01224	0.928888	6.08692	2.22837	1.17617	1.73948	0.197475	7.07732	1.25304	7.0405	6.01371	4.482	15.1187	5.05338	14.3827	2.54083	0.765846	2.14628	0.734361	0.715012	0.963631	0.786332	6.90831	4.10781	2.3185	1.03049	3.22	9.44484	0.650604	6.01547	10.1178	9.23807	0.985956	2.01125
ENSG00000044574	HSPA5	385.874	264.692	328.926	370.243	340.406	399.959	271.498	264.396	245.081	261.546	273.701	278.456	630.874	525.049	310.274	267.824	510.752	183.96	476.359	281.712	223.133	209.075	330.924	256.732	365.048	561.113	381.468	692.219	270.809	440.387	264.232	188.015	188.188	278.63	215.776	308.652	238.989	192.287	445.735	334.39	196.67	264.769	216.368	320.739	274.039	350.166	181.506	272.555
ENSG00000046604	DSG2	0	0	0.068853	0.11105	0	7.31306e-06	0	0	0	0.452564	0	0	0.0605191	0	0.0923453	0	0	0.0995965	0	0.193693	0.151373	0.0488471	0.129931	0	0	0	0.0798156	0	0	0.222075	0.0589901	0.0713553	0	0	0.215555	0.11825	0	0.253354	0.103203	0	0.106396	0.116183	0	0.184027	0.0411004	0.0073749	0.0460758	0
ENSG00000046647	GEMIN8	36.8753	30.4174	28.2568	34.1853	43.7744	22.4787	32.2275	41.9746	27.3387	44.1733	55.5773	24.9978	28.5189	30.6176	34.1414	32.0622	27.117	23.4387	40.8429	26.4761	34.957	27.0877	34.2885	25.728	25.8124	32.2891	27.1384	16.8916	21.0365	27.3967	29.4069	30.4456	30.8672	33.8332	30.1735	20.7166	25.618	41.0067	28.077	25.661	30.5169	23.4198	33.8511	56.0888	27.1933	28.7876	31.3325	21.8767
ENSG00000046651	OFD1	41.6467	22.1862	18.7417	14.7483	18.4483	9.78625	26.7734	23.8652	23.1182	31.5547	26.4326	17.1252	22.8841	25.6421	24.5227	18.8888	18.0807	19.4933	18.5864	18.0786	28.1452	21.7548	29.0969	25.8082	14.4517	29.7306	40.363	33.2893	22.0063	32.4844	21.7791	25.1652	18.803	34.914	18.5893	15.5092	19.8467	24.7964	19.526	14.6778	15.2582	14.2169	25.2554	26.552	24.7162	16.3161	26.8103	13.9335
ENSG00000046653	GPM6B	1.20301	2.8032	8.17673	0.738151	0.191261	0.474582	0.815486	1.54595	71.0998	0.873516	1.17152	0.125123	18.5417	3.25839	52.9703	11.8686	1.26711	0.486657	0.261624	63.9157	1.71776	1.01073	0.822588	4.26112	1.52285	7.13096	15.4969	0.294886	35.3669	0.662731	1.98349	1.90385	1.80938	0.34141	0.656911	0.326155	1.1541	1.09087	4.57246	1.66601	0.872712	1.16259	0.205783	0.356459	2.50064	27.6901	3.22879	0.819658
ENSG00000046774	MAGEC2	0	0	0	0.100043	9.02126	2.09381	0.478623	1.17896	1.32379	50.009	0.213179	0.680317	0.52082	0.301112	0.0939773	0	4.24123	0.105524	0	0.0113021	5.69941	0.0492222	0.245866	0	0.381451	0	0	0	0.670156	0	0	0	0	0	0	0	0	0.0271117	0	0	0	0	0	0.0312501	0	0.0399525	0.0114261	0.0178232
ENSG00000046889	PREX2	0.832479	0.751751	2.12535	5.30652	19.8954	11.8484	16.3827	18.5579	1.34644	1.99908	4.86544	0.485865	5.20277	8.45643	1.51719	6.35962	5.18626	3.07834	0.670581	1.76217	1.82594	0.392512	0.938351	0.800626	2.03259	0.791968	1.34087	0.591394	0.904879	0.856186	1.74543	1.29332	0.911384	0.434309	0.610699	0.448506	2.81313	0.675835	1.20663	0.683318	0.610049	1.58418	0.569962	1.09549	1.80566	0.584535	0.591321	0.655288
ENSG00000047056	WDR37	15.8748	18.566	15.1968	23.067	18.1599	14.8347	17.5704	18.2011	29.7649	14.636	29.9615	19.3298	19.3281	18.2027	12.1548	13.1714	9.06332	12.8507	21.3676	12.9276	18.7725	22.0066	16.4443	14.3109	23.6735	8.57907	15.7013	15.1543	18.6889	12.1047	14.2202	16.938	21.8787	18.2607	20.8524	28.3763	17.3075	19.5169	18.2315	24.0007	23.7516	20.1925	20.8596	14.5081	14.1359	24.7389	19.0282	25.4584
ENSG00000047188	YTHDC2	25.7022	19.4737	12.1149	20.4217	18.6115	9.69836	21.0541	21.1265	30.4747	22.1054	19.4303	26.5702	23.5112	18.5127	24.0196	21.9248	15.5826	22.2237	25.0195	12.4351	17.1083	19.1776	17.7101	16.1473	15.3453	29.7527	16.0118	37.333	21.2988	36.4031	28.6983	11.9851	17.0626	16.3536	17.0683	16.3626	17.2521	23.5906	17.8453	14.5188	12.6378	12.8179	16.1602	17.0477	16.9233	24.8378	13.214	13.8492
ENSG00000047230	CTPS2	6.79527	5.69852	6.8538	10.36	8.16688	7.3732	5.61138	6.6393	1.62475	11.3816	5.41739	5.30744	6.22911	9.87013	7.657	10.4563	7.24095	5.74059	6.30192	6.67829	9.76296	8.94894	8.57947	10.0565	7.72823	6.3924	10.2073	4.33696	7.87653	6.45869	18.4914	8.69811	12.138	9.40568	6.71722	10.0937	8.25335	12.0184	10.2629	10.6198	6.47283	6.84325	5.79354	12.7921	6.76855	8.87031	10.9361	11.8687
ENSG00000047249	ATP6V1H	80.8605	67.9103	76.3749	71.8828	86.4665	75.9769	84.2834	71.4356	42.678	59.9208	38.518	72.7745	71.1667	102.622	45.7191	46.2963	45.3023	47.8934	57.7006	53.1944	77.1924	77.3973	67.83	62.7846	75.0853	64.9589	66.9777	85.3342	51.9888	74.1783	107.561	74.3368	45.3851	59.0088	70.0326	67.6567	67.9549	58.8557	52.1394	65.3507	57.5642	53.452	71.2713	108.925	60.6197	55.9976	48.2454	77.6623
ENSG00000047315	POLR2B	80.8828	79.6652	68.8493	96.2859	92.8714	66.0104	77.1843	75.037	56.5877	76.2546	82.8008	73.5844	75.599	72.0453	48.2853	47.4852	86.8667	57.3272	86.8326	54.7419	64.5107	81.2614	64.5367	67.5157	75.937	54.2132	68.0479	52.1892	70.8264	45.757	97.9597	61.7218	55.4625	53.0906	53.1329	57.2849	62.0759	70.3097	64.4872	62.1785	54.5213	57.6405	65.4261	74.4551	63.0549	71.8026	60.6204	62.8613
ENSG00000047346	FAM214A	92.8981	27.9329	33.3006	44.2322	124.721	38.2088	91.1844	86.3156	59.0029	44.3564	81.3252	56.6131	77.6284	31.1983	42.9341	69.1528	36.4604	56.04	81.1126	42.1447	46.1251	56.4465	59.5018	54.8829	25.6329	54.6373	130.09	61.6981	38.7963	91.277	38.6981	35.7011	35.8554	48.4898	39.6884	36.5827	34.1254	55.5868	31.8756	16.7233	33.2524	20.5455	23.1306	43.5618	42.173	33.1978	31.4084	29.2733
ENSG00000047365	ARAP2	1.63943	1.70995	1.95225	1.00348	0.506037	2.6055	7.61975	3.30808	2.80889	3.75531	0.639842	4.79974	1.2379	3.63096	7.44997	2.54056	0.938193	7.41244	0.58786	7.42452	11.6029	6.67878	6.5824	5.27474	0.385578	2.23283	8.84442	1.69195	8.10815	3.38904	8.2305	3.7556	0.930327	4.40629	2.6602	0.780494	1.99587	0.770191	3.60843	0.562814	0.335352	3.28061	4.25506	4.23732	2.75144	7.70492	0.528368	0.528023
ENSG00000047410	TPR	74.2233	49.0433	46.973	51.1306	50.9791	43.2572	43.6337	41.9218	41.6743	42.1541	49.8517	47.169	37.3751	49.4535	72.5613	66.1373	55.9315	42.2581	46.898	33.0938	41.9014	37.1643	40.2867	33.4533	38.3665	37.1829	34.2432	20.1812	29.8555	53.733	41.0979	47.5159	35.3985	49.8797	27.0442	36.6785	37.0083	44.5082	36.8826	36.5068	24.1384	31.7972	35.2305	40.1225	50.9416	33.7533	21.7975	35.0364
ENSG00000047457	CP	0.287272	0.687066	3.46488	0.138887	1.88103	0.480744	0.164925	1.03414	0.41109	0.129005	0.162905	0.793346	1.83298	1.68148	12.0617	2.54574	0.613485	11.7738	1.65576	172.273	4.87723	0.638522	0.844943	2.85814	0.548318	1.43383	1.38285	0.132853	10.4871	0.830689	0.4195	0.614107	0.97662	0.182934	0.612538	0.187818	0.422123	0.527192	2.49757	0.27373	1.22795	1.17659	0.724808	0.0971922	0.275975	0.0494912	5.30663	0.388634
ENSG00000047578	KIAA0556	10.9656	13.1324	8.95845	14.7493	18.3054	20.4386	15.2169	17.5255	15.6734	18.3461	28.4017	18.9018	16.7847	15.807	21.0105	14.6459	22.123	20.457	24.861	16.7585	9.71221	18.743	16.3398	18.3158	13.8735	37.6611	17.599	18.3632	11.8255	18.0777	15.1838	22.0963	22.1211	19.7896	21.5229	16.5822	16.7351	19.9141	21.7159	17.0523	21.0468	17.9872	21.0785	17.6018	16.0186	14.4156	26.6249	15.0902
ENSG00000047579	DTNBP1	17.8852	26.8273	27.3638	16.7354	36.4109	23.3701	22.9433	24.1865	15.3543	12.224	13.1361	26.3557	8.68907	8.39321	16.9082	12.9203	22.354	28.1098	12.1003	17.361	56.3826	22.4152	25.0446	15.9093	25.9029	9.4764	12.9771	32.5399	27.8555	20.3208	68.1395	16.9454	18.8408	52.6411	19.317	33.5779	20.4842	25.1023	28.2706	23.0405	23.864	15.3782	20.6727	28.6806	25.0919	13.7367	16.9453	20.5428
ENSG00000047597	XK	7.0212	5.89862	3.83323	1.76254	6.00172	4.68095	3.06839	3.89261	9.48036	5.22633	10.2674	1.72735	4.93033	1.8154	1.06266	1.36905	2.29148	0.929544	2.96121	3.69397	6.45419	11.1492	9.28879	4.09287	18.1099	11.733	8.83862	11.6388	15.8358	5.31586	1.24884	3.66493	2.14734	3.26809	3.23692	2.2982	3.16808	4.14677	2.36966	2.52941	5.50173	1.15529	4.42843	10.9511	7.89333	15.2714	1.51702	3.89447
ENSG00000047617	ANO2	0.973953	1.73217	1.90099	0.65256	0.0943537	0.801919	0.670798	0.924378	0.516201	1.44253	0.348243	0.518885	0.21711	1.05669	0.584385	0.524746	0.0538338	1.94854	0.725031	0.55776	0.613801	0.285007	1.26931	1.71381	0.269084	1.48186	0.521472	0.590028	0.470214	0.419902	0.793166	1.32803	1.10648	0.136486	0.612247	0.569685	1.1556	0.213796	0.47252	0.15454	0.272912	0.865121	0.570096	0.745706	0.672585	0.148675	4.05125	0.397435
ENSG00000047621	C12orf4	12.5541	8.85481	8.11578	12.1212	13.8922	10.1534	13.6442	11.4417	14.0432	12.0298	13.0675	11.1041	11.4248	8.74207	9.12382	9.74198	15.5647	10.4319	13.2218	9.03936	11.0088	15.2384	13.2464	9.93338	11.0742	17.7983	12.5137	21.3732	12.0063	17.408	7.09285	8.63788	8.14264	8.48948	9.76706	6.90111	9.47836	10.1459	8.34658	9.5209	8.40455	7.54299	10.4078	12.1788	8.90172	13.4476	9.47915	8.27201
ENSG00000047634	SCML1	16.8275	18.826	7.51799	22.1174	18.0594	6.33599	15.0828	10.3316	7.21915	13.5083	7.70225	15.7012	7.45603	7.09035	3.72457	8.19382	2.79621	3.31447	10.9224	10.001	5.12409	11.0286	1.46807	10.3745	5.60948	15.3065	14.6386	14.578	7.40603	17.9197	23.3924	6.66843	19.9952	12.7541	16.0436	14.7872	13.6404	13.3389	9.31635	7.11158	12.8216	10.192	13.293	19.9995	12.5799	8.15085	26.6517	8.4858
ENSG00000047644	WWC3	6.78298	7.46584	6.37508	4.01494	4.7367	6.11498	7.02672	8.11999	7.18811	6.20146	5.24401	11.712	4.3886	7.02471	4.54102	5.27456	5.43012	5.82855	5.30296	7.06363	4.36796	3.66273	3.16428	4.82432	3.30228	15.5324	4.19184	1.14727	3.14605	2.33616	8.60946	3.82021	5.00903	5.10658	4.62052	4.8071	5.54073	4.63218	4.55337	5.25184	5.25159	4.50826	3.66119	6.21737	4.59614	2.84852	5.3215	5.16161
ENSG00000047648	ARHGAP6	18.2122	7.82665	13.9524	20.3587	24.1906	8.98904	19.6792	33.2356	23.7763	13.5807	12.9471	39.3458	15.0803	10.8242	8.16317	5.54945	3.22482	10.5996	9.96934	4.89002	2.17475	0.692845	0.84162	5.1217	0.38541	1.51206	5.89314	0.894079	1.16142	3.70117	9.24147	2.12726	2.27962	0.284725	1.65956	2.83498	5.89726	1.43434	1.26347	0.769614	2.32955	2.99359	2.76852	5.22455	4.85093	0.665828	0.813451	2.6188
ENSG00000047662	FAM184B	0.0183637	0.0114629	0.0146361	0.403294	0.0332241	0.0172365	0.357426	0.0267533	0.0898214	0.0561935	0.0338748	0.63232	0.0155191	0.686525	0.0337803	0.0145993	0.908438	0.0332588	0.0925533	0.0899864	0.754481	0.0476518	0.862713	0.931434	0.159736	0.126483	0.442199	0.12559	0.035108	0.712545	0.293713	0.0561999	0.0477068	0.0652569	0.0165949	0.0874634	0.00862189	0.0154831	0.038824	0.0265335	0.00910569	0.0331281	0.0421695	0.0132719	0.0503344	0.0483022	0.134025	0.0700851
ENSG00000047849	MAP4	34.4333	45.8278	36.4662	43.1156	45.3564	50.0861	45.9193	42.8837	22.02	35.4047	70.343	42.751	55.4652	48.7676	40.5605	33.2294	46.4317	70.2479	43.0025	43.6802	122.678	53.5881	61.252	44.2588	52.8616	31.5552	42.8996	36.0387	57.506	46.1684	37.8837	46.519	43.9842	40.4105	39.746	46.4887	44.1164	49.0585	35.7386	46.5983	49.1576	50.049	48.5162	56.2861	72.2912	76.254	46.7204	51.7903
ENSG00000047932	GOPC	36.3711	28.5224	22.5153	46.8405	48.0734	26.112	33.923	29.0635	13.0849	29.2899	25.0833	33.8705	30.9494	15.6066	23.6151	26.8773	34.0824	24.7681	27.8511	11.6324	18.2644	17.319	25.7614	16.8339	19.2839	16.7142	19.4221	28.7326	18.646	16.1369	22.1159	17.8499	23.783	19.4972	19.3528	26.3845	21.2082	30.5548	20.206	25.8687	16.2677	16.4558	26.2794	18.9532	17.1672	16.843	20.5338	28.4474
ENSG00000047936	ROS1	0	0	0	0	0	0	0	0	0	0	0	0	0	0	0	0	0.00743731	0	0	0	0.0559501	0.097323	0.0287105	0.00764189	0	3.46568	0	0.0169087	0.0273944	0	0	0	0.0135534	0	0.00365362	0	0	0.00333895	0	0	0.00399682	0	0	0	0	0	0	0
ENSG00000048028	USP28	17.8796	20.0586	17.716	10.247	14.9165	11.6855	15.4986	18.777	9.81223	17.3137	7.02035	17.4542	15.2058	10.5689	18.2131	19.7837	22.8032	17.4602	18.6812	13.6627	27.492	29.0937	23.9766	22.2498	19.9527	27.6985	25.943	18.7325	15.7878	14.9522	25.5619	20.85	35.4612	37.2361	25.9458	24.868	20.0888	46.5785	29.5853	29.3345	30.6434	27.2893	22.9885	25.1743	19.2109	32.1125	14.3121	27.5622
ENSG00000048052	HDAC9	8.89373	15.6179	11.0616	3.07464	10.1008	1.77855	17.3936	10.7393	7.65835	3.24536	28.4128	28.0962	49.6768	17.4487	6.85562	67.7776	18.3285	46.2198	45.42	20.3299	48.6715	29.3604	20.8759	13.0374	18.5385	10.4993	23.461	40.1335	25.0534	21.7223	4.6287	11.306	13.8681	11.1958	15.3535	13.6017	18.2117	16.5487	23.5197	21.3792	18.741	13.7094	23.7121	12.4139	31.4136	21.3512	21.5223	18.2329
ENSG00000048140	TSPAN17	21.8086	26.3797	25.5439	10.6694	6.83789	13.5515	11.0524	11.5681	25.6017	8.36873	9.19353	14.0149	15.0072	12.1784	13.4762	9.60381	26.9825	9.80313	19.3042	16.3795	10.9816	12.2081	25.4324	17.6087	28.4658	31.2306	18.0541	20.3811	17.9907	21.0649	21.1088	20.5903	22.8811	13.6377	19.9482	17.6856	15.225	12.7733	17.0183	27.0323	23.384	20.7103	16.1421	19.303	10.5154	18.6072	28.3134	24.1658
ENSG00000048162	NOP16	12.0634	15.0014	12.3215	10.535	9.16725	22.2507	13.0329	13.6555	27.7285	9.64258	18.5518	12.0094	15.2202	12.7907	13.1096	8.82899	26.8753	11.4833	9.7247	11.9417	12.7287	12.22	16.519	10.5588	9.03854	49.8049	6.94283	27.7456	9.60956	34.6817	10.125	11.4229	8.31271	9.72159	8.58954	8.28685	7.05985	7.81725	8.05891	10.1151	9.71783	13.2404	8.14745	10.2089	9.5099	13.7942	9.85706	8.54461
ENSG00000048342	CC2D2A	19.1215	15.9642	15.21	47.1051	21.9561	23.9125	34.0177	27.266	26.5913	27.8794	40.4078	26.7965	28.45	19.1593	27.1281	21.6397	37.1665	33.7873	47.8152	22.3243	12.2291	23.6644	15.1764	51.147	27.9828	8.21198	55.2555	6.12328	19.1761	5.7651	39.3475	18.8898	25.1188	27.8928	18.9163	21.5933	24.8338	22.1797	16.0107	23.8438	22.8485	20.1927	27.5695	29.8726	26.1852	18.912	34.1825	20.8114
ENSG00000048392	RRM2B	41.9206	35.3999	22.1256	56.2844	45.4469	25.2615	46.3054	33.3073	18.618	45.817	20.6858	42.0389	41.1913	39.9236	21.7898	27.9632	43.9658	23.6843	31.0029	18.2909	12.8509	43.9593	17.24	19.2447	38.1295	56.571	25.6864	49.442	37.7356	35.5397	74.1228	23.7275	27.4469	19.357	29.2402	29.3807	28.1772	35.1804	26.2242	23.7455	30.7067	30.3061	38.9751	39.8186	27.2273	36.8854	35.1017	24.3323
ENSG00000048405	ZNF800	11.3264	10.9574	7.9629	17.7875	11.6247	9.13673	14.7937	10.6391	9.67726	13.4989	8.72374	11.7532	13.5292	11.3527	9.77349	14.5313	13.4354	12.474	15.0853	9.25324	9.5391	10.8945	10.754	9.48427	11.1717	18.0582	9.89006	13.1026	11.1654	8.81357	12.7329	7.54064	15.1516	10.1101	8.97358	11.2001	9.6141	13.9254	11.6423	10.7196	9.20679	13.1394	10.7996	11.3734	7.75812	12.3082	7.38216	12.4748
ENSG00000048462	TNFRSF17	0.0489841	0	0.0576201	0	0.204515	0.280613	0.0690311	0.942022	0.110681	0.0363024	0.847376	0	0.330368	0.135921	0.274492	0.229305	0.0604014	1.40341	0.39844	2.01222	1.28496	0.999393	0.708428	0.140299	0.00920791	0.0934203	0.806694	2.26175	0.835172	3.96726	1.26191	0.0502428	0.147333	0.228087	0.251203	0.336761	0.390457	0	0.0572294	0	0.0986686	0.227855	0.0749382	1.20778	0.155038	0.12141	0.135276	0.0404483
ENSG00000048471	SNX29	5.2463	7.48449	5.26924	11.0824	12.5973	10.5449	5.93359	7.18173	6.07426	7.54783	5.62203	8.00738	3.98843	3.63778	6.72584	8.64935	4.72402	6.62569	3.99888	7.59503	5.46186	5.47958	5.48681	5.26715	4.89681	3.01848	3.92245	5.1645	7.6892	5.58078	10.3264	11.4395	11.854	6.50506	7.05251	8.7103	5.22351	11.0038	9.11593	11.6822	6.83359	8.83626	9.24141	9.98717	11.6921	12.8683	6.08279	10.3226
ENSG00000048540	LMO3	112.434	92.9414	37.6831	0.378536	104.913	62.683	0.218764	0.627531	8.46625	19.8966	52.5361	0.105247	105.36	52.8265	21.4217	25.4272	0.40379	1.7543	103.752	40.2272	54.125	99.1715	19.7115	63.4142	0.117188	5.47894	108.154	79.2271	1.01455	61.6357	0.29929	64.3632	13.3973	0.104241	55.2929	0.137311	43.1676	41.0323	1.02952	0.449949	32.6665	24.7719	84.413	0.151522	74.6875	0.813672	3.35221	0.211295
ENSG00000048544	MRPS10	25.9031	19.5992	21.5478	28.5441	33.6686	23.7569	33.7349	27.3017	24.4621	22.3598	31.9002	25.1383	39.5312	38.4707	16.2218	25.868	29.9322	25.0507	20.3912	21.0309	36.7448	24.3023	34.3328	19.3033	26.5618	18.6778	22.8878	23.5157	24.5071	20.0629	24.6834	21.9103	15.2407	26.3515	18.201	21.786	21.1274	19.2617	17.8865	20.1223	14.5875	18.6801	23.497	40.3119	34.2372	23.5432	22.8326	21.8265
ENSG00000048545	GUCA1A	0	0	0	0	0.0223167	0	0.393705	0	0	0	0.0347915	0	0	0	0	0.0440705	0.0198162	0.0153464	0	0.0735278	0.31905	0	0	0	0	0	0	0	0	0	0.0695962	2.13572	0	0	0.210495	0.261161	0.115705	0	0.038042	0	0	1.14258	0.259571	0.0815633	0.91573	0	0	0.0190754
ENSG00000048649	RSF1	23.3846	11.9116	11.633	6.04359	31.6918	14.7546	19.7559	16.3309	10.5476	12.821	19.923	18.9372	10.1687	9.72726	8.75846	9.25164	16.1069	17.1561	16.0616	16.5275	12.7008	27.5103	18.7768	14.4742	20.7047	20.3166	9.7917	7.61834	12.647	7.17808	13.9945	11.271	23.6921	12.9352	13.9058	14.5335	9.59945	28.0245	21.983	26.9677	25.1206	14.3103	19.2348	22.5617	10.2955	13.2842	13.1013	24.2031
ENSG00000048707	VPS13D	17.6199	12.5378	22.9352	8.8245	15.3497	15.1155	13.7952	13.2511	14.0457	16.6918	8.8917	16.2253	15.6644	8.10751	15.7501	12.346	12.1056	14.8801	15.0999	14.8109	12.4943	12.608	9.92861	20.7033	12.0398	12.6078	17.2095	7.30532	14.5512	18.9964	13.4853	14.9651	15.399	21.2661	12.3872	13.0799	11.3245	13.9227	12.0194	15.2995	15.2336	12.4243	11.232	13.78	16.1633	11.1996	12.0401	14.4099
ENSG00000048740	CELF2	8.03225	9.54438	4.46158	3.03588	21.4777	7.10975	19.8711	17.6122	9.65046	2.36222	1.94337	13.8256	3.70861	2.28465	3.73442	7.99975	1.90645	5.72128	0.741339	13.6225	8.18017	11.0312	9.69625	5.32524	14.9664	12.377	6.47548	9.52892	8.76194	6.99724	5.55775	2.47429	5.32032	0.807187	1.17654	1.1542	2.76141	4.09251	3.31588	0.847332	5.50261	2.5458	2.62233	2.50809	3.71128	11.0695	4.50094	0.855597
ENSG00000048828	FAM120A	5.19482	11.6662	9.22224	4.09746	5.88565	17.5362	7.24143	9.42768	4.0931	4.15511	11.786	11.3732	5.53235	7.80607	10.6215	3.27944	12.1627	15.5567	7.80582	19.4516	4.7595	6.86565	11.6425	10.1462	8.85047	17.7709	3.17317	5.06142	6.92076	8.77079	4.28586	3.9183	13.8947	6.01805	8.48041	3.64434	3.41845	5.12988	9.7378	11.3475	11.4331	11.5048	3.94817	4.98753	6.00686	11.4121	8.1647	6.93593
ENSG00000048991	R3HDM1	28.7361	35.1109	19.9975	33.4695	26.0964	28.2335	27.9153	22.1677	21.2581	28.0314	15.4539	33.3634	30.3988	28.7759	20.2571	23.9062	26.2524	22.1716	32.9101	21.1792	38.8811	52.5571	39.2205	42.8031	30.9705	17.6045	65.0777	24.1736	37.0844	29.7476	19.3164	22.926	28.8816	22.6148	29.997	24.256	23.6501	37.2375	31.6268	26.751	21.3766	26.856	29.9517	26.7213	27.2438	56.4172	39.0613	26.773
ENSG00000049089	COL9A2	141.987	259.393	99.69	104.533	49.7438	81.1732	158.876	115.328	552.603	62.4157	194.536	255.405	277.87	54.3744	72.6213	36.9426	31.2675	59.5219	299.138	80.0742	5.13931	2.59951	9.98978	43.6966	8.54584	31.547	19.7944	0.345815	1.89044	2.37359	21.3963	6.12529	4.69664	4.44373	7.41192	6.2085	0.637077	2.26746	19.8677	4.69967	6.5743	12.9985	2.29229	0.94485	7.21471	2.17274	35.3891	9.49431
ENSG00000049130	KITLG	1.36334	1.15167	4.25458	2.00056	0.754189	4.04337	0.6393	7.5261	2.97884	3.775	1.34217	0.884021	1.64871	2.21926	3.15314	1.66059	8.67958	2.91993	1.99825	3.24028	2.95363	0.365024	1.23914	0.937576	1.70393	0.511976	1.68528	1.5489	4.86744	1.24094	2.02301	1.0846	1.93229	3.46225	0.818749	1.42999	7.41827	0.41303	1.18276	1.16665	1.21789	3.31778	1.63245	0.726432	2.36612	1.46461	6.4939	1.94538
ENSG00000049167	ERCC8	11.4623	9.56217	7.96425	9.81585	11.8249	11.2986	10.7847	8.88757	9.63087	10.2687	12.893	10.5114	19.5239	10.7999	8.36177	13.5513	15.7876	12.1259	15.8911	7.15355	10.4552	11.7701	9.42268	8.25284	14.0623	12.1169	10.919	22.5263	12.3076	12.2202	9.25937	9.28727	11.6632	12.373	10.8747	12.8205	13.9168	15.0598	11.468	13.5827	10.5875	9.73147	10.9917	9.11664	11.3427	11.1646	5.27466	11.9923
ENSG00000049192	ADAMTS6	4.3228	4.89556	1.46752	5.53612	3.09915	2.50248	0.589532	2.86137	21.2406	11.9437	0.44708	4.94557	1.35858	2.4601	2.94757	1.29831	4.51948	3.02186	0.92755	1.74736	0.319668	0.079367	0.20458	3.01336	0.485413	1.35445	3.26402	0.471385	0.72662	0.694552	0.553813	0.56397	0.116829	1.394	1.82495	0.828485	0.976608	0.503322	0.587175	1.63902	0.385538	6.06504	0.0898459	1.69652	0.429296	0.0936359	0.125826	0.199727
ENSG00000049239	H6PD	3.61117	4.53623	4.52036	4.99017	6.14603	4.25411	4.91579	5.51502	1.32509	3.64991	5.32553	6.62823	11.0941	3.37897	6.31187	6.69788	6.88011	9.22125	5.61944	7.8602	6.03319	9.62302	5.89183	9.32656	9.15391	6.25862	9.49973	4.4758	9.18518	10.6341	4.38513	5.48692	5.14265	6.14083	4.23259	4.45681	5.5889	5.08752	6.81468	5.09371	4.77344	6.40836	4.93871	8.57389	9.00809	13.8285	6.80357	5.38764
ENSG00000049245	VAMP3	9.39658	5.58354	9.27093	13.1402	9.8376	8.06782	7.25756	9.25973	5.3088	10.429	5.2763	6.16891	4.45085	5.68522	5.80889	7.96872	11.2091	5.16891	6.99809	7.812	5.95101	7.39986	10.6538	6.62072	8.1272	3.05061	9.08693	6.58706	11.9423	3.28878	6.6367	4.40509	12.1561	9.37776	8.98531	7.65186	6.87831	9.58825	6.18376	11.1401	7.87721	6.68373	8.73612	4.29295	5.31432	7.55817	7.25075	7.4463
ENSG00000049246	PER3	38.7025	19.3824	32.7823	14.9303	31.3651	35.0442	41.5966	34.4871	6.3519	20.1275	18.4483	48.4356	20.5741	8.60715	14.0366	56.7354	40.6299	41.6733	77.8524	15.8481	32.6398	36.4911	31.6287	32.1153	57.181	43.603	24.9367	67.0529	60.1631	67.7054	18.413	14.8516	36.6162	27.3152	27.3732	24.5618	26.5166	25.5721	24.1781	16.3933	30.9424	15.3184	18.8303	37.9512	16.0126	112.031	56.5166	23.2994
ENSG00000049247	UTS2	0.4299	0.0462722	0	0	0	0.899149	0.272417	0	0	0.423163	0	0	0	0.226216	0	0	0	0.0623502	0.0211827	0.166723	0.402608	0	0	0	0	0	0.642239	0	0.122434	0	0.350014	0.183667	0	0	0	0	0.265123	0	0	0.0980557	0	0	0	0	0.611044	0.273973	0.0146525	0
ENSG00000049249	TNFRSF9	0.22377	0.150052	0.128503	0.192877	0.131607	0.0570688	0.498129	0.196214	1.32996	0.237132	0.140295	0.773334	3.05171	0.479936	0.138342	0.675041	1.01109	0.378273	1.22601	0.0951227	0.165333	0.117693	0.118703	0.130941	0.110756	0.135876	0.310292	0.134289	0.159737	0.148302	0.129074	0.143453	0.374673	0.156885	0.237945	0.1848	0.150829	0.199817	0.140462	0.0937479	0.0862839	0.146165	0.203924	0.117238	0.123384	0.127535	0.153061	0.167863
ENSG00000049283	EPN3	0.226937	0	0.0691747	0.0114788	0.0207753	0.0163209	0.0171009	0.0329997	1.58891	0	0.00613877	0.277437	0.0880523	0.370486	0.169236	0.361994	0	0.119307	0.020097	0.621918	0.0893936	0.214494	0.00595872	0.145334	0	0.392609	0.0165108	0.118219	0.410043	0	2.98533	3.07035	17.3233	10.1238	14.2877	8.78668	1.95307	5.73017	2.90109	3.36377	13.6472	8.55357	13.1339	0.626892	0.133637	0.0105877	1.6826	4.01435
ENSG00000049323	LTBP1	3.75731	3.20705	3.64436	37.5117	4.90743	6.30842	1.46635	7.35578	18.1347	6.5196	2.61887	1.72168	3.6912	4.6607	16.3381	20.4599	30.087	20.6902	2.07802	16.8407	8.12592	2.7657	23.6304	8.42552	1.87947	36.5959	6.12311	45.8924	3.56697	6.06484	5.07985	4.43433	1.81125	3.62241	0.873921	1.44428	9.37008	0.841204	13.7886	1.22409	7.40862	6.77692	1.38986	1.22241	10.1362	0.215864	3.05068	1.20448
ENSG00000049449	RCN1	379.093	285.173	281.276	251.775	255.918	538.68	185.209	430.532	293.69	924.047	154.972	168.495	305.424	55.4306	70.4562	155.298	94.6169	37.2261	202.146	111.176	86.4932	62.6362	214.442	43.6278	34.0879	247.87	44.5075	73.8548	97.4702	72.9391	150.58	89.6893	39.3174	61.7472	48.8852	47.0155	74.9963	54.1256	99.8438	60.13	42.5548	61.9828	52.7165	226.213	127.403	69.0654	86.4056	88.3308
ENSG00000049540	ELN	8.3869	5.3806	4.25087	4.29103	42.4994	11.0435	10.5558	9.02204	1.74815	7.2958	1.50173	2.07148	7.57211	6.58739	15.3263	19.3854	2.37032	14.6741	2.13802	31.3784	102.023	97.2847	207.691	21.0841	1.05432	9.21684	10.1753	6.85483	14.6041	1.49929	6.53906	10.6997	4.53147	3.9881	3.03796	3.23201	5.17971	2.8464	3.21434	1.78819	9.98765	13.7202	3.10899	3.20471	7.5672	2.37946	5.42605	1.82002
ENSG00000049541	RFC2	11.6693	9.88857	11.1381	16.514	13.4967	8.5536	11.9088	11.2124	12.7629	9.61518	8.73283	11.3057	10.0714	7.36991	11.9644	20.4527	14.0826	14.8619	12.8242	10.6589	9.40117	22.468	12.577	12.291	22.6494	12.363	10.7409	17.0736	17.6919	13.179	9.67042	10.4609	12.7459	11.0326	12.1377	15.6199	13.8577	15.6339	13.3504	14.8869	20.236	10.2347	11.6903	12.937	11.3873	17.3199	13.8896	15.3319
ENSG00000049618	ARID1B	10.3723	13.3348	16.1161	15.2704	17.3847	16.7364	17.4034	16.6128	16.8725	16.7548	13.6043	14.9235	14.3589	12.9422	17.2236	24.3226	15.0636	23.6732	9.93958	15.7194	14.9478	16.2358	22.5075	13.253	22.6415	16.582	15.1389	18.7749	21.4943	13.7015	19.3925	19.1067	18.231	19.8501	14.2137	17.6468	17.6448	18.4905	16.8456	19.2097	16.0361	13.371	18.4501	20.9447	20.1735	22.6258	18.0032	18.4299
ENSG00000049656	CLPTM1L	49.0518	52.8981	74.0361	65.8057	40.2178	70.618	50.4324	58.5174	61.7094	44.9688	65.5214	52.4198	64.964	92.0937	55.8235	51.1209	83.9394	47.3073	60.9208	60.102	36.1319	38.3385	53.0623	55.3186	64.8893	96.2271	65.1162	89.4099	64.8122	96.1488	71.5056	63.6957	47.8845	58.8544	72.1397	75.306	68.2693	55.1644	67.7903	65.0837	66.8662	61.3817	59.1281	69.5231	64.8037	64.9783	53.6693	74.0194
ENSG00000049759	NEDD4L	34.7478	41.4252	28.2362	43.7879	24.3329	54.8664	17.653	18.2936	65.3564	41.9205	38.6879	18.263	29.6117	18.368	16.8207	46.3965	22.856	28.2476	34.7681	22.6533	11.8322	38.5772	10.7062	44.9658	30.3763	5.72859	55.3519	4.96515	38.3168	34.317	18.4474	25.7463	26.2183	22.487	14.8762	26.1235	25.2609	18.13	32.0186	27.4488	11.1287	21.5787	21.8616	36.6218	42.9207	103.5	42.2665	16.5768
ENSG00000049768	FOXP3	0.156401	0.279867	0.736723	0.172429	0.457663	0.462294	0.667961	0.397177	1.62061	0.302417	0.483499	0.333673	0.108615	0.17752	0.125209	0.26807	0.143603	0.525356	0.443564	0.546818	1.36295	0.254286	0.621962	0.426778	0.29631	0.296116	0.140305	0.356003	0.303149	0.229916	0.285296	0.117825	0.126229	0.226989	0.126982	0.351269	0.105092	0.266567	0.173192	0.405583	0.0580428	0.18461	0.157728	0.175259	0.214548	0.218261	0.246295	0.261479
ENSG00000049769	PPP1R3F	4.10403	5.32746	7.86626	4.24307	7.54074	14.6186	8.32245	6.13841	7.27717	4.08355	5.05827	11.7518	6.58637	7.89802	4.13548	5.50845	5.31407	7.56809	3.76443	5.95083	8.58716	6.15345	12.1981	13.6468	10.1337	10.6385	9.79668	15.037	8.27401	7.99315	8.64624	10.2297	12.5048	10.3721	13.7199	13.7664	6.97097	9.96145	14.9406	17.9056	17.5968	13.4719	10.5843	14.7358	8.19216	16.7603	6.72876	10.6958
ENSG00000049860	HEXB	33.5472	33.6469	53.6078	36.1731	34.4265	57.7683	43.6196	44.7633	106.627	58.5672	35.5977	32.433	53.5154	112.931	43.6064	33.5269	40.624	43.0635	23.9588	36.0289	31.9363	29.6838	18.9109	34.2995	20.3088	40.6135	32.6736	80.2128	17.1261	66.4828	46.8158	34.4925	17.2478	40.2979	21.0581	23.8098	37.9116	19.2723	20.1128	20.0796	18.7107	33.3897	29.5081	27.3358	45.2258	14.213	18.8768	23.8118
ENSG00000049883	PTCD2	5.28754	4.79278	6.03843	9.40098	8.97918	10.5522	8.12874	7.88435	13.8274	7.99499	12.1321	5.43809	10.8398	11.0138	7.66237	9.22011	18.5254	12.6357	6.29882	6.02758	8.38718	8.77972	8.42995	4.86739	10.7091	7.0164	6.71659	16.854	10.2751	6.09287	8.09454	6.31799	3.776	7.62451	6.87108	5.764	6.93214	4.90013	5.751	7.5092	5.09474	4.62096	8.15132	15.5649	5.83377	8.01848	5.71024	7.18076
ENSG00000050030	NEXMIF	4.61294	2.4228	0.275227	4.18306	8.92838	3.95476	4.27762	3.83505	0.367168	1.46538	5.22796	6.92866	1.31534	0.645247	0.905176	5.26537	1.40894	3.16781	2.62169	1.626	1.52305	1.21307	2.95693	0.839185	1.90584	2.36624	1.53661	1.00357	2.12061	0.109129	3.21686	0.0498174	1.98038	0.096923	2.58257	0.809563	0.945216	3.67578	2.15089	2.07416	1.51122	0.978416	1.57993	4.31661	0.0248351	0.812511	0.487524	2.40421
ENSG00000050130	JKAMP	65.0893	67.7616	60.7699	67.2044	76.7941	70.0549	69.5381	57.3131	48.6262	75.3392	79.719	68.6697	115.129	134.26	66.093	72.8186	94.5195	56.5029	69.1003	50.6757	94.021	91.2054	69.4856	73.2629	79.4902	93.8821	91.1174	73.4943	88.2317	129.769	59.7745	86.3426	71.3581	59.1264	74.7594	70.3266	73.1767	89.5082	56.4885	89.6384	58.6697	70.8872	86.3665	70.5901	74.8195	84.1985	60.7431	71.0705
ENSG00000050165	DKK3	84.1226	70.2957	168.608	12.6105	14.5139	47.0864	32.2017	38.822	12.0495	39.5591	33.7167	16.9804	24.1157	40.6878	44.9101	68.9472	25.789	24.0184	41.0794	235.434	109.104	27.5015	65.5369	62.9063	139.935	18.3713	37.1342	9.89152	187.246	6.37805	138.647	26.6981	24.7675	47.5235	9.01555	20.4987	54.7684	12.1055	23.069	41.2915	33.7917	56.7165	18.6527	14.0256	51.325	35.5684	62.768	43.8568
ENSG00000050327	ARHGEF5	5.7392	6.13756	9.45763	2.33267	6.99243	2.79427	3.06017	3.46881	4.01276	9.48671	2.02266	2.5196	3.03878	1.47026	2.84383	2.12247	6.2832	4.4515	1.401	3.60177	1.37061	2.04884	5.4255	4.73366	3.45304	8.23209	2.25245	2.27003	0.585731	2.63289	2.13704	5.23427	3.92426	2.0231	5.20475	3.77867	4.53596	3.62177	4.42653	2.65641	5.6148	4.67455	3.88963	4.67822	3.58916	0.85411	5.50898	2.79872
ENSG00000050344	NFE2L3	4.25984	0.470111	0.851708	0.868938	0.45729	4.71135	2.69983	3.59427	5.41239	8.0931	1.4282	0.269019	3.90782	0.524606	1.20536	1.08824	25.5354	3.79601	0.692039	1.47613	2.05159	0.245621	0.3937	0.416668	0.862682	0.394217	1.70867	0.388704	1.38233	0.324402	0.612332	0.269319	0.238522	0.0336512	0.115171	0.150785	0.308154	0.349899	0.949106	0.313427	0.296642	0.698331	0.36126	0.149456	0.456446	0.463096	0.387238	0.108508
ENSG00000050393	MCUR1	6.48906	9.13097	11.7004	8.22449	12.3127	9.32984	18.5549	11.7311	11.4133	13.2713	9.93278	12.7616	8.98058	7.66068	8.69083	12.0219	16.1298	13.8879	9.64376	14.1376	17.3133	18.5039	19.0271	9.25656	10.6188	6.82943	15.7614	12.1764	12.0071	9.55116	14.057	12.9787	12.5171	11.7227	14.7522	11.6121	12.4452	14.9506	10.857	15.6588	14.5721	11.0093	17.9067	13.4696	10.2881	10.7734	8.19932	17.2438
ENSG00000050405	LIMA1	18.6922	18.7325	21.4404	15.784	10.8466	14.5234	16.9112	11.2025	14.0869	34.1971	14.1146	15.8923	28.1992	34.9321	35.4965	33.5121	28.1846	24.3609	51.2104	34.3808	41.2694	81.8296	32.1967	48.2432	76.4022	24.0189	62.5147	81.3442	121.251	47.0054	29.8889	60.7203	28.688	24.3316	33.6964	27.9122	51.878	38.0287	32.2906	33.1852	31.8372	49.3377	32.7785	41.4107	78.3939	87.1309	21.0842	34.0338
ENSG00000050426	LETMD1	76.3986	67.0598	72.4407	66.1767	104.123	103.545	80.5873	86.7926	92.468	99.6665	105.22	73.6268	76.4394	66.6177	95.8169	102.63	98.1517	77.7926	109.978	75.4211	73.1783	109.79	112.555	101.278	124.299	123.514	89.7119	175.576	82.0471	180.449	40.9397	62.6419	71.1861	71.796	66.8174	74.0581	66.3267	69.6544	54.6098	72.2634	64.1379	57.9167	65.8331	53.5404	77.4929	112.602	86.2769	71.3593
ENSG00000050438	SLC4A8	85.7172	57.1899	49.2511	78.3925	62.5725	66.8521	63.8883	56.3934	31.4325	67.5961	72.3813	63.3266	41.7335	36.1172	37.3942	55.1007	37.7587	49.993	73.6079	22.8947	28.362	43.5401	36.2794	39.4208	43.1061	44.4223	35.8424	34.1345	50.3522	53.9065	36.9161	32.1804	48.1017	38.9231	36.3205	48.2828	43.9453	44.8893	42.5628	48.5518	49.7102	35.1613	43.4358	31.8459	19.836	52.5405	31.6651	60.8271
ENSG00000050555	LAMC3	1.04902	5.1796	29.622	0.384058	5.75039	14.1065	0.594897	3.7292	0.92651	4.32412	1.57277	1.14502	4.35732	7.78534	10.1359	4.39912	1.02215	0.112012	3.66613	31.9136	4.36392	0.421333	2.43347	4.37134	0.572601	5.34441	7.95051	2.40401	0.0291843	1.43165	2.07972	10.5688	2.93215	5.48042	5.27702	1.67143	12.6728	1.31863	1.97818	3.80259	8.09509	15.3258	1.56489	1.36714	8.69263	0.524444	0.696434	2.30583
ENSG00000050628	PTGER3	0.190838	0.174008	3.18208	0.220838	0.322203	0.659706	0.564534	0.504236	0.0544562	0.498367	0.0366937	0.177962	0.228998	0.258389	0.264931	0.274716	0.27856	0.681803	0.454345	0.517356	1.16449	0.728343	0.235138	0.306563	0.291945	0.180648	0.311356	0.174036	1.93033	0.715872	0.710253	1.13508	0.47186	2.60846	2.444	1.26335	1.20833	0.994597	0.131222	0.101534	0.514662	0.903503	0.458399	0.264519	1.6953	0.270472	1.24993	0.517276
ENSG00000050730	TNIP3	0.0483249	0.0581675	0.0571557	10.1509	0.136854	0.0804071	0.102016	0.116832	0.158594	0.101451	0.191687	0.0872373	0.0379059	0.133888	0.492151	0.257646	0.130965	0.234375	0.259024	0.239835	0.210619	0.361448	0.0902178	0.339273	0.163257	0.105081	0.295522	0.124853	0.563686	0.161154	0.0429363	0.161028	0.150881	0.0398212	0.0475586	0.126046	0.117465	0.0449349	0.0709219	0.0612441	0.040586	0.0707809	0.0939427	0.100947	0.0925461	0.0430314	0.0184484	0.0575956
ENSG00000050748	MAPK9	29.8242	28.2327	27.1954	35.0862	25.7972	23.4094	24.2687	19.4789	28.0191	24.48	30.7405	31.4495	35.0021	36.7784	24.6279	51.2478	34.0695	30.0625	33.8846	23.6227	35.7549	41.9056	38.4996	30.5536	39.8909	44.4361	30.5401	65.7289	44.2447	48.0757	73.3864	40.643	38.0756	35.2154	37.7114	53.9895	48.9273	42.1301	48.81	53.5879	38.1949	34.6698	43.3413	78.0384	49.6956	50.882	71.613	72.5613
ENSG00000050767	COL23A1	0.0534505	0.151423	0.698095	0.0629695	0.173772	0.293198	0.217054	0.17065	0.28869	0.237696	0.0895565	0.427066	0.166285	0.462346	0.138215	1.73864	0.0508539	0.344348	0.0691586	1.20817	0.0511562	0.0206333	0.315248	1.06525	0.0855202	0.180117	0.193578	0.0288918	0.0585801	0.0298583	3.81588	0.278889	0.107592	0.400756	0.272154	0.451773	0.434303	0.0169093	0.158143	0.0478249	0.341245	0.53996	0.0623632	0.0393943	0.290304	0.0783205	0.153519	0.599286
ENSG00000050820	BCAR1	1.95313	3.58635	4.72079	6.18675	2.74917	9.42439	4.88999	5.59576	8.37184	6.27827	9.41701	6.07402	6.3382	5.17013	5.88481	2.66437	2.51785	7.40937	12.6589	8.35199	5.35887	6.45684	7.19206	10.3236	13.4524	5.89227	10.6112	7.28036	8.74988	6.14203	4.84431	5.50997	6.33038	5.25627	12.9629	7.37604	5.93747	2.83345	10.2893	9.43557	10.0965	10.2461	5.74479	2.55258	5.22827	16.6102	11.6042	7.12863
ENSG00000051009	FAM160A2	31.1462	36.402	19.6543	7.984	19.932	21.0203	19.7614	32.4967	44.305	35.8938	14.3252	23.3692	21.7766	15.2873	32.9528	24.0015	15.299	21.7753	25.2172	27.9952	17.2493	29.7703	29.4498	39.2397	30.4628	85.0813	40.9925	28.7212	35.1136	65.992	26.9451	34.8556	63.2677	46.9039	42.7682	46.2797	28.2531	34.1463	38.2225	27.923	46.5037	32.7969	31.1958	27.5051	27.6205	42.5118	28.7815	26.5487
ENSG00000051108	HERPUD1	105.982	156.386	144.357	195.824	310.153	229.391	136.315	197.177	74.8846	159.477	226.511	156.282	175.442	156.955	183.15	213.346	159.347	134.089	225.547	229.261	141.816	74.0099	144.143	183.18	95.9345	115.806	148.489	160.927	116.795	95.9813	112.991	113.389	130.238	116.224	92.6498	114.594	107.703	130.168	110.048	122.287	137.458	163.952	116.323	72.078	113.456	91.3356	127.305	118.771
ENSG00000051128	HOMER3	1.90146	2.97654	5.47514	3.32118	0.570822	2.91911	1.14285	3.39314	2.11216	2.04145	4.40755	1.64478	2.61775	4.43129	6.69803	3.22852	6.45198	3.91974	1.62083	7.0006	4.11494	2.11819	1.27304	4.48926	2.51021	2.44476	3.79982	0.676634	3.50463	0.548061	2.99168	3.75329	2.31159	4.77555	2.2033	1.68582	8.21749	1.41653	6.04428	4.92367	2.76343	5.9105	1.44025	20.6175	6.41056	2.57967	5.73091	4.04616
ENSG00000051180	RAD51	1.51001	0.464513	0.653495	2.11777	1.23639	1.04693	0.350361	1.25412	2.82131	0.480956	2.24224	1.64057	0.340401	0.458681	0.470296	0.935892	1.73811	0.851761	0.618397	0.891413	0.314561	1.69101	1.97435	0.650392	1.10954	0.451921	0.549605	1.47657	1.10547	1.25936	1.00568	0.564198	0.718591	0.96683	0.354067	0.578099	1.78737	0.669012	0.438217	0.768457	2.09359	0.313491	1.0797	1.71151	0.499262	1.06709	0.830131	0.691389
ENSG00000051341	POLQ	0.849975	0.474923	0.233262	0.904848	0.484557	0.33251	0.346742	0.316613	1.10882	0.186141	0.444934	0.901623	0.217847	0.517735	0.552773	0.224896	0.927513	0.530171	0.756927	0.0355089	0.53694	0.797615	0.540459	0.275267	0.513797	0.133334	0.435714	0.926259	0.584535	0.237297	0.695108	0.838023	0.288356	0.25123	0.272917	0.175723	0.346272	0.223913	0.369688	0.472696	0.504477	0.333243	0.135231	0.17861	0.200715	0.538828	1.07661	0.329001
ENSG00000051382	PIK3CB	19.3072	13.2241	11.0565	11.0933	16.1507	11.6367	12.1536	12.5716	11.4224	12.1962	11.5458	13.4434	11.2615	16.9804	13.8312	14.1571	12.8393	14.7225	10.4341	11.3321	20.4031	16.1893	18.4732	11.1468	13.2045	21.7931	10.8476	22.9697	15.9989	29.1559	17.7359	13.6966	13.5532	13.0043	13.3074	16.0647	12.5733	16.4491	14.7328	14.3004	13.4431	13.0568	17.1721	24.3259	12.0321	12.9764	11.3374	16.6782
ENSG00000051523	CYBA	2.8977	7.72636	13.4922	3.4141	4.35242	16.3282	3.87159	14.4628	6.79908	6.36993	15.3369	7.46213	25.0701	9.79238	15.8133	6.89544	14.5639	22.9537	4.29889	36.8315	6.22871	5.07996	7.49822	19.2977	9.10999	7.85926	19.0128	6.08307	11.4449	4.76027	7.8413	10.0542	4.05032	3.74382	12.7402	4.0151	18.1799	5.21646	8.12552	8.62966	14.5688	27.9809	13.2643	6.70604	16.1545	5.16882	28.9527	3.41965
ENSG00000051596	THOC3	67.3103	37.8794	99.1287	41.2137	40.6741	38.5165	29.0863	46.8021	115.488	49.3325	52.3045	61.2202	60.0617	22.2649	32.5013	39.7438	40.6762	42.5809	59.9107	18.608	35.5713	49.2378	69.0643	32.9074	25.8914	29.6061	38.9957	122.795	26.0304	153.039	31.8945	54.9882	22.1187	49.2962	20.0797	30.3172	32.3171	34.3703	30.0549	39.3727	31.3537	35.6715	26.6234	41.8968	53.3723	42.1341	21.1519	30.5629
ENSG00000051620	HEBP2	17.6354	25.4054	21.129	29.1927	24.3649	15.761	38.2114	19.3315	40.3872	22.8455	11.508	28.31	28.6198	15.0913	19.4683	19.255	26.7564	21.3891	18.5341	21.8586	13.6542	22.1896	20.6357	22.2381	14.2427	9.55432	15.6851	13.8452	9.17764	23.545	22.5629	18.1807	24.486	21.3637	19.4564	28.0446	13.2476	22.917	20.6881	24.4697	16.0914	14.8698	27.8995	19.3028	22.3391	17.3036	18.3002	19.4243
ENSG00000051825	MPHOSPH9	39.1807	25.5867	23.2306	24.9856	32.2303	20.2791	33.3269	28.4771	24.5714	26.3831	25.512	26.4892	23.4167	31.167	27.4933	31.1531	34.5268	34.8572	34.3888	20.9363	43.0537	38.7318	53.5282	31.3224	23.4731	27.8986	39.0899	55.318	35.9917	59.7409	18.9995	22.296	34.9978	24.1132	24.5824	25.6211	23.1858	45.8571	33.1108	24.9797	26.5879	25.1884	26.3849	23.245	20.6305	91.2034	21.738	25.9919
ENSG00000052126	PLEKHA5	4.14144	4.00968	3.24085	3.26023	1.54648	6.28919	5.04645	1.89559	4.1195	9.96412	3.03607	2.84509	3.36009	9.0305	8.87042	6.76277	4.9341	6.21369	4.68079	12.8903	24.5254	23.2387	14.842	10.1733	11.4275	8.70015	5.79955	5.62845	10.278	6.83996	11.3266	10.5657	9.65717	45.1968	8.91228	12.1603	11.0147	20.1001	17.9152	15.5331	13.9186	13.9625	8.41024	21.843	16.899	9.7145	8.51271	14.9555
ENSG00000052344	PRSS8	0.140974	0.164142	0.315001	0.184888	0.127704	0.0604947	0.162046	0.0333105	0.182627	0.165549	0.0598169	0.139188	0.277832	0.135273	0.645537	0.688708	0.698054	0.0346844	0.182874	0.394154	0.484307	0.20198	0.0192973	0.176921	2.89054e-08	0.286231	0.208083	0.255081	0.0900977	0.0798287	0.382041	0	0.164159	0.237883	0.247745	0.317617	0.365871	0.181917	0.361689	0.41388	0.141465	0.177318	0.0801969	0.116379	0.363402	0.0411818	0.488745	0.0610403
ENSG00000052723	SIKE1	18.4487	17.6911	12.6826	15.3745	8.62997	10.0781	20.5333	12.5262	14.5749	16.1353	11.2973	14.9758	17.4152	11.7645	12.2001	12.5469	8.05385	8.68547	18.6029	10.3587	14.8068	11.8659	11.9109	8.26456	12.3238	8.57117	14.5952	12.1969	16.1779	12.4454	12.625	12.8404	12.001	9.96893	15.3798	10.8364	15.4303	15.7203	10.7666	9.86069	11.6761	11.4864	12.1498	12.1982	12.9602	9.2429	9.40874	13.3995
ENSG00000052749	RRP12	22.6288	27.0196	19.3871	23.3404	20.1995	26.4223	17.8321	19.0783	23.5338	14.4626	18.6126	21.1157	22.302	27.3649	21.4858	9.73727	17.5913	14.574	15.4515	17.0024	12.7548	16.3398	9.83617	13.9579	19.5743	11.0123	16.6282	15.5856	11.6346	17.8606	9.00343	16.5342	16.9936	15.205	20.9594	15.2434	15.1188	17.7483	15.2222	19.4548	14.6341	18.3141	13.6181	14.0566	13.9898	22.4515	13.6535	14.1179
ENSG00000052795	FNIP2	4.56866	0.956247	2.69032	3.69358	6.59488	5.39721	5.88148	6.11911	3.08269	5.47961	6.04596	4.80895	2.68306	6.23778	4.49218	4.47939	5.30971	5.35304	4.1885	4.89315	5.6409	9.36844	7.98053	4.39192	4.52762	2.97592	6.28739	11.0453	6.24596	11.311	6.68829	9.98849	8.11877	11.2089	5.68391	6.35694	4.33037	11.9098	5.9564	7.38884	7.76639	5.71389	5.00902	7.4659	6.31307	6.64222	4.01435	7.48861
ENSG00000052802	MSMO1	4.78285	3.90605	8.07904	1.36137	2.0505	7.49064	6.3864	3.88833	9.41339	6.69271	4.90855	4.79969	5.56742	13.5668	5.56074	4.43173	7.32427	2.78725	3.87486	4.03691	12.7155	9.0893	12.5697	9.62304	6.81811	7.93696	6.83558	7.99779	10.4143	19.5462	8.99297	10.8944	7.41232	12.7904	6.67869	5.99417	5.27647	12.2702	7.98093	13.5067	9.1738	7.54801	5.27695	6.59971	12.3486	4.75246	5.67185	12.6923
ENSG00000052841	TTC17	44.6716	31.8672	33.2597	24.3446	42.3798	26.8945	42.289	46.7328	36.2254	59.0324	32.9036	38.3582	44.8262	30.7396	52.9596	44.5714	30.8221	35.0344	47.0384	33.8778	54.4216	56.6534	63.5117	37.855	34.6264	56.4546	48.6872	106.677	57.8475	80.1829	52.5798	71.1	81.5248	82.4326	64.4124	61.9003	66.7056	82.9119	60.3903	53.884	57.0365	38.9085	61.2298	44.0138	64.404	70.6024	63.4627	57.2055
ENSG00000052850	ALX4	0	0	0.233218	0	0	0	0	0	0	0.00502028	0.00427701	0	0.00580978	0.110091	0.00755012	0	0.0193637	0.022459	0.0262886	0.413132	0.0146037	0.105677	0	0.0646201	0.00409278	0	0.199668	0.0110057	0.4815	0.074141	0.0127534	0	0.00589026	0.0158242	0.0427553	0.0390228	0	0.00869052	0	0.00608562	0	0.183142	0.00535753	0.0100421	0	0.00427384	0.109782	0.12039
ENSG00000053108	FSTL4	5.17028	20.5013	12.4444	1.67244	6.91372	7.5745	4.48291	5.87343	42.3012	25.7391	2.17136	1.2125	21.3241	11.2943	2.89109	9.70757	3.11018	4.1715	18.3408	3.10246	3.92063	1.86192	8.43164	0.851856	0.209136	32.9409	0.843817	20.5696	1.33782	17.6113	3.46894	1.69951	2.95529	6.71661	3.10213	0.557021	1.25592	2.15385	0.887288	0.569159	6.58843	1.55744	1.18801	2.14585	0.420279	0.37476	7.37541	2.20405
ENSG00000053254	FOXN3	8.72152	14.9352	6.86265	13.2362	5.17881	6.38066	8.92129	7.88769	6.24599	9.80708	10.4723	11.7461	14.0928	12.3032	13.8316	13.6935	11.9551	11.1896	8.87397	11.1526	13.1848	8.16378	7.8635	11.8656	6.66551	2.40837	12.279	7.54649	10.807	8.77796	8.87604	6.74123	10.0333	4.7539	9.81474	9.69428	11.8959	10.2552	9.89307	11.9119	12.4904	8.80764	9.92568	10.265	7.60107	6.41104	9.70849	12.0627
ENSG00000053328	METTL24	4.06186	2.17791	7.25108	2.71975	2.63067	4.09564	1.06891	1.15586	6.08608	6.69499	5.73548	5.10542	5.79612	3.42832	6.77036	5.1655	4.3952	2.90023	3.62779	6.44474	1.45356	6.80599	1.88321	6.63277	12.0559	4.4329	9.62253	2.00457	5.83412	0.977067	9.19243	6.45699	4.95995	4.54827	5.01383	4.64681	3.55592	4.46016	8.25052	5.82187	2.4047	7.61941	5.30152	5.94905	3.1798	11.2452	1.33817	5.01093
ENSG00000053371	AKR7A2	10.6005	25.1304	27.8969	28.889	16.8738	32.2169	26.0618	25.2925	31.0304	21.8724	18.4677	32.3918	29.1561	24.4277	23.1332	20.3627	24.1014	24.6532	26.5351	36.1862	25.0241	28.7277	39.9073	38.2555	62.2826	21.6152	29.8596	19.9124	39.9764	31.8281	23.6951	45.9906	37.4332	32.6023	48.3125	44.1114	39.3044	29.4942	42.3636	47.4134	50.7351	43.2256	42.6325	45.1742	44.5302	43.6872	47.7342	42.9285
ENSG00000053372	MRTO4	12.0248	13.9454	12.2643	12.6608	12.2661	15.0079	12.0136	12.9676	15.8758	11.3161	8.74264	11.969	10.3089	9.56554	9.65981	10.082	15.2047	11.7532	10.91	13.1115	12.6572	11.9279	13.0218	11.0811	12.9802	13.4455	9.21391	11.5673	11.8514	18.4318	12.199	12.9678	10.5117	11.5392	15.9705	13.5934	11.1301	9.79357	12.7201	13.243	11.8975	14.3546	10.0867	13.0577	10.9493	17.0308	12.237	13.7282
ENSG00000053438	NNAT	1143.26	423.486	547.95	164.7	128.812	1739.86	2.20162	58.9077	1.53273	833.216	1059.84	2.03831	279.066	837.179	299.125	353.23	241.275	17.0435	1259.48	1035.67	3906.02	4546.16	4787.27	5673.02	16734.2	8841.12	5033.31	7539.41	12237.9	11125.1	30.7367	64.6093	40.5086	2789.46	25.9648	81.3487	17.6367	22.8028	15.2906	38.981	60.5564	33.7414	102.299	204.637	102.651	20326.6	120.275	132.316
ENSG00000053501	USE1	12.9892	40.0432	20.5875	16.8657	25.1431	32.0868	27.7877	25.064	27.6081	10.4069	28.4815	37.5401	22.4233	22.8391	24.6355	23.3204	7.2307	48.7536	23.323	20.0044	9.04333	11.7789	15.5418	16.1322	16.2786	37.2444	12.755	18.135	12.8366	14.4964	19.5756	18.5883	17.579	20.6834	17.8719	20.8876	14.9342	10.0568	15.0386	14.7506	23.8443	13.2077	16.1832	24.0513	13.5956	26.8387	17.9354	12.8939
ENSG00000053524	MCF2L2	17.6873	18.6133	13.5714	9.08118	20.8923	15.8035	15.1366	11.7066	14.6794	9.12533	10.246	14.5789	16.2079	11.1362	6.95472	13.7128	11.4861	14.2131	12.1012	10.8153	12.0672	13.5041	10.9469	15.8259	11.3467	20.5677	19.8375	9.88798	11.0209	19.1015	10.8511	12.4263	14.905	12.3349	12.1511	12.5295	14.1983	16.0618	10.8931	14.9589	13.1257	10.425	11.99	9.76702	10.5629	9.11281	6.07537	15.2951
ENSG00000053702	NRIP2	0.520876	1.18822	4.42612	1.15676	0.131416	1.73199	0.883059	0.902731	0.155142	3.28804	0.739435	1.22893	0.569643	2.54385	0.89419	0.621067	0.647468	4.0042	1.15381	3.6466	2.64821	1.77345	0.690011	3.29129	0.84989	0.561421	3.62208	1.11513	1.75329	0.649181	1.28318	1.67145	1.95771	0.830835	1.15892	2.02158	9.57618	0.799173	1.04009	0.586272	2.48188	4.63966	1.64775	0.823246	2.66169	0.313659	1.59779	2.24107
ENSG00000053747	LAMA3	1.66739	0.226822	2.63357	0.37039	0.34028	2.83353	0.960747	0.754382	18.758	4.84133	1.35782	0.548509	1.90563	1.84897	1.27666	2.82442	0.854747	1.94097	1.53943	2.74139	18.1082	6.76386	15.916	4.60671	4.61104	0.56778	5.44334	12.6975	4.93329	7.1009	4.67686	1.95117	0.623021	1.16527	1.30424	2.66968	0.806088	0.760113	0.322938	0.635741	1.44661	2.00395	2.69787	2.40903	2.89195	5.15266	1.03632	1.02638
ENSG00000053770	AP5M1	49.5057	36.8665	34.0133	48.6282	51.7173	28.7552	42.8622	37.1596	20.3415	28.9696	46.3947	39.7823	55.0007	58.1674	33.3645	39.3416	47.9883	30.7456	38.026	25.5581	38.543	37.1083	32.9138	31.0684	37.6464	37.7863	34.4591	35.2045	37.034	53.1099	26.7519	20.741	25.5956	28.2138	27.1739	31.2643	27.5285	34.3016	26.084	32.9038	28.6716	27.4534	31.24	28.9598	23.2881	37.764	18.5877	32.0404
ENSG00000053900	ANAPC4	28.5625	22.4343	17.3024	30.124	29.8796	20.3863	35.5185	31.4916	25.32	35.2956	25.4629	29.4152	23.5005	23.2482	19.1174	16.7102	23.9495	22.9113	33.2371	18.085	33.5052	32.2392	27.0374	24.7124	31.1207	18.5352	37.821	26.6107	27.0403	26.5544	27.9743	24.1582	32.6189	32.3649	29.3331	28.3833	28.3928	33.9802	29.5506	20.5281	24.8597	21.3475	25.0391	23.1909	26.2957	30.7265	19.712	20.2591
ENSG00000053918	KCNQ1	3.41779	3.72051	1.50896	3.16611	0.284872	1.61124	0.666292	1.98252	9.30283	4.71872	0.733265	1.88297	0	0.725948	14.3723	1.63831	0.408412	1.5747	1.17259	0.518194	0.497962	0.220409	0.18201	0.225516	0.0144502	0.0692596	0.0916843	0.415727	0.412273	0	0.471732	0.00368862	0.203912	0	0.266214	0.0267322	0.905541	0.137329	1.09037	0.480169	0.102464	0.804796	0	0.0534412	0.701129	0.28827	0.60574	0.0257785
ENSG00000054116	TRAPPC3	85.9711	73.7324	81.6073	122.107	94.0191	82.9184	70.212	77.4883	71.5788	72.4649	47.2786	65.1842	72.5266	49.4264	47.7954	87.2118	79.4091	52.0055	55.7779	67.8974	84.2603	131.281	92.7225	74.4584	114.93	63.5803	72.88	111.622	140.211	194.999	63.3732	81.4969	74.4024	91.1545	85.7199	91.9716	86.1859	82.7129	72.045	91.5582	88.9224	72.8707	89.6223	84.1868	77.4028	229.456	71.7655	95.8214
ENSG00000054118	THRAP3	75.9732	45.8952	49.6613	83.5194	83.6143	52.2065	70.8515	67.557	38.3239	51.9747	38.4995	75.6925	51.7089	36.1722	57.9154	64.0494	56.9711	46.9188	50.6794	54.8355	55.8635	78.7972	63.1971	53.4111	70.8979	41.978	53.3583	58.0042	65.5869	80.0884	53.9684	54.0472	62.6089	61.8944	54.764	63.798	63.6302	73.8222	62.6839	66.5524	58.4077	46.9563	56.9634	64.5313	54.63	76.6066	56.2526	58.0291
ENSG00000054148	PHPT1	8.48304	25.8736	26.8779	21.2043	14.5827	40.5454	36.4417	34.4271	51.0709	16.3254	37.3032	39.6729	63.5763	31.0574	62.0059	26.1655	13.1302	24.0833	53.7609	38.7411	9.92946	24.3968	21.2338	25.9459	82.9752	25.5872	24.9352	12.6874	43.4576	13.1769	5.68516	55.8279	34.1841	57.8317	57.2257	20.5894	18.3171	14.9393	34.2902	26.8604	52.3286	29.7048	28.5336	34.5498	29.464	66.7913	37.3135	31.6985
ENSG00000054179	ENTPD2	0.412365	0.969825	1.67533	0.0708559	0.0236316	0.285954	0	0.225126	2.65633	0.17357	0.0368203	0.0832929	0.574317	0.778759	2.61178	1.37811	0.167857	0.288707	3.10491	2.52285	0.977884	3.83814	3.34981	4.63022	1.68499	1.27717	1.59979	0.881748	1.27165	2.16409	0.202649	3.11368	4.66343	1.14158	2.88721	2.01945	2.02772	1.6197	4.64252	2.25372	1.62451	2.16492	3.31532	0.0228728	1.31492	1.76577	19.2197	0.713392
ENSG00000054219	LY75	6.44973	7.44951	9.29389	1.84945	0.768779	4.2773	0.630864	1.22984	0.625021	0.870054	0.838556	2.42336	34.3816	1.15913	1.37847	4.24437	0.679877	2.24254	0.447786	2.54698	1.61677	1.03684	0.485564	0.859643	0.655953	0.793651	1.94204	0.502191	1.86459	0.925456	4.1601	0.657447	0.660825	0.443057	0.367289	0.289724	0.877941	0.430546	3.0807	0.391274	0.51058	0.587198	0.821935	0.675165	1.05928	0.462174	1.16773	0.291864
ENSG00000054267	ARID4B	50.4673	27.1201	23.4319	35.5269	47.5921	30.5358	43.6093	34.6252	30.2619	36.8677	36.116	35.6197	33.471	45.7663	36.285	47.1795	19.4977	28.1298	30.3744	25.9296	39.9993	45.1587	33.9534	31.7531	32.4164	29.5048	38.7266	42.4785	33.3864	43.7665	38.7983	29.1477	30.3526	26.1257	35.1532	36.2875	34.1067	47.1108	36.4174	27.1303	30.7138	27.6291	34.0067	30.5057	31.884	38.9231	28.664	32.5683
ENSG00000054277	OPN3	39.0628	47.9081	24.723	0.609192	0.980971	22.0375	2.07471	1.35565	42.7307	39.4801	0.923986	0.27426	29.6671	2.32864	4.21472	7.67014	2.53436	2.78655	25.5187	20.8727	1.37756	0.489184	0.505923	2.35371	0.643534	4.55313	1.75013	0.286512	2.29086	0.90899	14.5211	7.36406	13.5526	17.1841	6.83173	8.52435	7.79488	9.39927	3.82944	3.53415	9.06742	16.6143	15.0378	4.23311	2.09139	0.480009	1.59017	8.22799
ENSG00000054282	SDCCAG8	24.878	26.973	16.0011	20.3564	20.7449	16.1589	27.9687	17.7453	20.4095	28.9411	19.3768	23.2004	29.2822	29.2681	30.9397	24.2114	6.16404	25.6237	23.7415	26.5967	23.7836	32.3673	15.2424	23.5663	22.0964	18.909	21.5591	21.6324	31.4204	13.4796	27.0951	17.2913	26.7371	24.208	33.9282	32.8297	17.484	36.4813	32.7299	27.1361	22.1054	26.1857	29.2305	28.7625	25.6486	38.4699	28.8649	26.6901
ENSG00000054356	PTPRN	78.3766	169.356	164.182	204.176	68.2438	165.878	128.875	83.8418	163.388	80.1759	105.384	218.164	94.0052	1178.16	181.919	32.735	142.071	38.4567	241.184	202.74	70.623	60.9753	51.6848	83.459	105.428	22.4901	55.8009	59.6849	78.5524	16.1292	191.684	179.522	254.192	296.366	357.064	298.142	210.26	236.462	284.053	348.281	189.069	279.976	215.769	210.174	185.038	101.249	242.798	267.702
ENSG00000054392	HHAT	0.489268	0.716965	1.1151	2.80308	1.45147	0.744131	0.584813	1.34103	3.38419	1.03211	3.32816	0.461949	1.29999	1.55861	1.40099	0.699535	1.28774	1.09436	0.730431	2.35516	1.90123	1.1904	0.331032	1.09945	4.17966	0.648794	0.712469	0.693081	3.56384	0.144885	3.96986	5.3294	1.60714	2.67674	2.31003	2.28159	2.62844	2.3681	3.36545	1.84056	2.69992	4.15501	4.33289	4.16459	4.53871	1.76025	1.36648	1.99708
ENSG00000054523	KIF1B	19.924	17.7585	22.8804	15.8576	19.4204	16.2858	14.8248	10.4515	10.8821	13.8043	8.4702	12.1425	11.9972	5.2659	8.8077	16.8602	9.1772	11.2685	9.67826	13.0284	26.948	19.3581	20.8926	9.40832	31.0932	6.40733	8.42611	14.1846	24.781	17.1415	24.1043	39.1756	52.1771	47.437	32.1746	41.0894	26.4761	65.822	48.7439	44.7313	32.8265	27.5574	40.7542	67.8179	29.5136	33.905	14.9438	35.4276
ENSG00000054598	FOXC1	0.820302	1.503	5.1246	0.857017	0.358905	3.27755	0.938697	2.21145	2.98979	4.61001	0.759345	0.913914	6.3011	11.7208	4.07803	5.74015	10.3176	3.78636	1.4912	8.56717	2.52881	0.834585	1.09929	10.1744	0.751178	1.37781	5.332	1.40789	2.81502	1.13479	2.14945	2.61139	1.70217	1.36473	0.616989	1.17697	5.68837	0.791701	1.02933	1.22982	2.39069	2.45679	1.99002	0.952668	5.4048	0.372877	1.26091	1.31549
ENSG00000054611	TBC1D22A	4.62623	5.04758	6.3166	9.26506	11.533	13.1164	8.21737	7.58276	11.5409	6.7925	11.5292	9.55638	11.6943	9.27458	10.0368	7.28882	7.86417	10.1402	8.31736	10.7304	4.52301	9.48888	10.3812	11.3284	15.5418	8.69659	10.1948	9.54614	10.158	8.49085	6.81602	10.3197	7.83625	9.71626	11.2276	10.9655	9.86355	7.03853	9.51011	10.5385	11.1484	10.9218	11.4456	10.7665	9.02748	12.3983	8.19627	9.7341
ENSG00000054654	SYNE2	14.888	19.5993	26.4076	17.8293	22.414	31.1548	33.3289	35.3954	16.6812	23.3934	38.5907	30.1899	41.9794	39.0684	19.954	43.2708	13.4692	41.8111	32.097	39.7156	53.9551	42.8293	72.4895	44.5249	35.0411	69.8755	51.1126	37.1264	37.6649	117.314	18.0537	22.2971	28.8341	43.6128	28.6022	29.4707	24.2766	25.7554	28.247	18.8031	30.5519	21.3469	25.3824	20.0897	30.8172	44.1658	16.0449	19.5918
ENSG00000054690	PLEKHH1	16.8187	9.14539	10.6428	7.91467	9.36214	15.9165	9.93312	11.9193	12.2505	11.0003	9.69117	5.7469	21.8607	34.4487	32.0378	19.2795	22.7594	5.4032	15.6315	16.9971	39.7681	128.668	32.681	46.2695	66.3348	18.4666	63.9058	11.5207	124.455	11.5031	69.6006	55.3242	39.5966	99.1138	28.2876	23.8304	36.106	39.5248	36.7154	28.4714	21.5737	36.8385	23.8258	78.242	67.3759	167.669	45.333	36.6302
ENSG00000054793	ATP9A	21.2899	25.3659	34.5161	40.6267	22.6505	32.8998	23.7057	19.7387	21.1608	27.9544	43.6311	24.8167	31.0567	18.6026	24.4483	31.7874	16.8209	38.0329	29.5168	21.2488	44.3654	36.4439	28.5665	26.8232	26.1919	26.0392	21.2572	23.8626	21.8053	40.0208	47.5838	49.376	45.8926	38.8827	46.7787	51.8795	44.378	56.5776	57.3422	52.5173	43.4768	37.6652	44.9557	57.1003	55.6902	30.0599	43.0751	55.4803
ENSG00000054796	SPO11	0	0	0	0	0	0	0	0	0	0	0	0	0	0	0	0	0	0	0	0	0	0	0	0	0	0	0	0	0	0	0	0	0	0	0	0	0	0	0	0	0	0	0	0	0	0	0	0
ENSG00000054803	CBLN4	0.361357	0.022773	0.666428	0.425925	0	2.14187	2.44653	0.102649	0.341964	0.228152	0.109537	0	0.182481	1.75661	0.1784	0.0105456	0.0668938	0.0295713	0.155845	0.0143544	0.0672815	0.0542028	0	0.0978383	0.0644233	0	0.0256887	0	0.18489	0.0786543	0.461533	0	0	0.0103967	0.00933022	0.0109744	0.0747155	0	0.0634733	0.02399	0.0307924	0.0739406	0.0421203	0.0494347	0.052558	0	0	0
ENSG00000054938	CHRDL2	0	0	0.327536	0	0	0.309813	0	0	1.22212	0	0	0	0.10969	0	0.0287619	0.0396424	0.0269159	0.201961	0	2.34761	0	0	0	0.0598372	0.0150717	0.0162714	0	0	0	0	2.75429	0.815025	0.0872379	0.0291195	0.167359	0.275405	0.0525605	0.0643472	0.286432	0.0465007	0.0386042	0	0.0634187	0.407651	0.552095	0.0520459	0.214705	0
ENSG00000054965	FAM168A	20.9726	16.3445	13.9391	7.28501	8.38556	14.7259	10.5702	9.76554	11.0792	12.0713	13.4165	13.2477	12.0802	10.8849	11.724	15.1818	10.3405	12.9005	15.2194	15.5308	13.1964	17.4218	12.0866	15.8957	17.1662	19.9976	12.9595	14.6135	36.2606	14.4496	27.8541	30.618	23.7989	30.8089	20.7718	20.1359	23.3197	26.0489	26.8717	19.643	20.9458	25.6361	21.3183	30.8566	18.1439	39.7109	17.1308	24.7113
ENSG00000054967	RELT	2.62446	4.01915	5.45422	1.3771	3.12814	2.73634	4.85437	5.1585	4.85172	1.95998	2.38481	5.55084	1.59298	2.15174	2.79782	0.673499	2.14044	2.08975	3.30107	2.33119	0.806978	0.926637	1.21918	1.14637	1.51023	0.764071	1.49803	0.636485	1.26786	0.856402	2.62293	6.31787	1.14707	4.61017	2.50787	1.24138	1.70081	0.80464	1.30948	1.04359	2.01366	1.67884	1.72983	3.18328	2.00396	7.23394	5.60832	1.23604
ENSG00000054983	GALC	29.8315	25.3532	27.8391	29.4228	39.1092	22.9261	28.6173	32.4185	18.1691	37.1901	36.7411	29.229	45.186	37.1695	22.4479	39.6484	39.2272	29.8051	23.0925	18.5948	29.1539	32.351	20.5019	25.9577	29.1695	51.8344	34.3839	40.5499	27.3849	57.8348	25.1992	25.8593	42.374	37.0506	33.1019	44.5148	34.6895	46.3941	26.1261	39.0945	27.5432	26.8819	42.9563	27.6332	36.3999	25.802	25.1317	32.2011
ENSG00000055044	NOP58	90.497	60.3481	48.2172	80.8671	79.6426	48.7804	102.246	68.5043	45.5699	99.0769	52.7393	79.4789	68.7976	76.455	61.2939	63.005	66.3624	51.6292	55.1027	50.2244	61.9396	69.8667	76.2562	57.9661	43.4667	54.9892	59.8247	48.4267	35.0052	88.3799	54.3571	51.6854	52.2972	53.2787	51.2206	54.0866	51.5154	64.3	49.7188	48.9969	44.654	38.7629	45.1058	52.4164	49.1993	48.8218	40.406	53.0613
ENSG00000055070	SZRD1	15.3173	22.0472	28.8317	25.9035	14.4669	26.7272	18.4786	19.3808	22.9875	18.1978	16.279	26.152	33.8191	20.8755	21.1593	20.4665	23.7659	17.5599	21.9407	29.3161	20.0225	21.0473	25.9593	29.4332	34.6923	22.6975	22.757	13.5457	34.032	21.8101	20.343	25.1532	32.0053	25.4004	37.2894	28.7035	30.8724	30.8041	31.5208	30.7867	38.2793	38.387	33.8356	28.9939	25.3628	49.4162	23.7775	34.5574
ENSG00000055118	KCNH2	10.2186	21.5674	21.0419	15.2719	28.3859	37.8738	29.1989	19.5292	44.633	15.9236	109.924	40.4193	85.2661	40.9516	31.3469	17.4534	6.67448	13.4656	46.4434	22.2838	18.0641	36.3609	43.5267	33.3694	55.5159	38.1436	39.4768	23.1844	33.6966	47.5447	20.3342	52.6879	28.3006	37.4665	48.9582	34.5305	26.4402	10.4294	58.2343	40.1147	34.87	44.1003	34.2405	23.2518	36.3966	96.0753	62.0756	30.346
ENSG00000055130	CUL1	53.9296	41.9667	48.6215	52.6283	51.8233	42.8959	54.5606	45.6209	41.4612	45.9171	46.3529	55.2207	66.1909	37.0195	36.7635	65.3374	75.1184	57.6654	60.3155	33.3581	36.8151	49.166	42.1097	51.6292	54.285	73.8863	41.6557	50.6686	48.6156	65.0033	52.2355	39.2132	36.6596	45.8793	38.4106	44.3955	40.2868	41.8488	42.8419	45.6127	37.1665	37.0235	42.8434	52.355	36.5575	58.4598	41.7687	49.15
ENSG00000055147	FAM114A2	31.3488	30.1292	26.2946	40.5333	41.4051	31.3078	35.1649	36.369	51.1715	31.2747	47.3633	39.7153	55.4762	37.2518	28.8171	24.8022	45.8535	21.3669	40.7764	23.4086	17.8984	20.2309	19.3144	16.6172	17.4007	28.8815	17.0935	47.7543	18.1403	24.444	20.1407	13.8749	14.3747	13.1984	14.4094	15.2073	15.2159	17.3723	12.7142	17.096	13.3847	15.4403	16.5802	20.8606	15.5631	15.7885	15.0033	19.1761
ENSG00000055163	CYFIP2	85.0181	72.2907	68.7797	59.2194	80.2448	69.529	58.6562	60.9717	40.5899	45.8311	53.4768	54.6331	103.967	30.062	42.5026	134.918	118.997	75.8686	69.6256	66.4523	103.3	58.9319	179.937	73.4808	62.2839	119.169	71.1618	205.107	78.6301	310.359	55.2162	35.5286	39.6886	78.8226	34.8978	50.2389	27.3379	39.0869	39.1337	44.8303	32.6695	30.3338	36.554	97.6601	47.9979	71.7603	60.0851	56.6823
ENSG00000055208	TAB2	32.8121	24.2822	25.128	30.013	35.716	28.3176	34.4035	24.329	20.5876	27.7496	33.5227	29.0395	26.6049	28.5891	28.5204	37.1274	37.2613	35.5377	25.455	27.4525	22.0065	22.5161	37.2288	34.1541	35.9289	26.5202	40.9023	28.1611	37.2026	28.1189	57.7549	24.6918	31.4178	33.0992	25.3785	26.9103	27.9341	36.8213	25.3589	29.6547	30.6618	24.0018	27.5719	35.3125	28.0576	32.3491	23.8169	31.1795
ENSG00000055211	GINM1	42.0445	31.8941	37.6021	70.7196	57.5488	33.5024	65.8759	46.6241	31.8346	41.1953	37.3582	53.2872	44.5996	39.2895	37.8333	43.1631	66.9086	42.2711	34.0049	35.5644	27.1646	62.8155	43.3183	52.4467	38.1508	50.5602	67.5976	51.4436	49.614	56.4679	41.476	34.2818	22.2637	22.0484	25.0758	26.7525	42.0347	25.5226	23.2665	24.1401	39.8703	22.4256	28.5547	45.9614	32.6245	54.7601	18.0316	32.2779
ENSG00000055332	EIF2AK2	18.3001	11.7657	13.537	20.1628	14.4573	21.7653	22.7992	11.1524	5.42636	12.0013	14.8269	16.8338	17.8527	23.6327	7.31421	13.2046	11.1493	7.69359	14.473	8.05864	12.897	12.1347	9.79976	12.2491	16.2754	5.47335	22.2312	8.62358	12.955	7.50125	18.2194	10.6045	10.2663	9.20164	10.6091	11.1557	11.9178	13.7422	12.8016	14.3596	9.14607	10.6868	13.3454	20.3976	11.3097	9.97418	8.60679	14.417
ENSG00000055483	USP36	36.3639	31.2109	28.6888	41.1135	33.5166	30.251	25.9866	36.8904	26.1974	46.0773	31.6195	35.3491	24.0982	35.8728	39.0518	30.7078	50.6806	55.8478	29.7958	35.5941	28.6537	24.6807	28.4448	24.1747	20.8608	36.9533	22.946	31.7944	19.6568	32.6967	19.3721	30.4822	33.1032	27.9464	25.4086	29.1983	24.3887	34.7408	30.3343	29.1345	21.5542	20.2141	20.2325	18.8423	23.0538	18.8115	15.8531	24.2101
ENSG00000055609	KMT2C	14.2818	12.1735	13.9579	13.3023	15.9109	13.3317	13.5479	11.7783	10.0736	15.196	11.7757	12.2294	18.668	14.0626	14.2503	22.4528	15.4268	19.8506	12.8147	14.0921	16.0299	21.6143	13.495	22.6364	21.4527	20.5249	24.196	16.4296	21.7968	22.7465	14.4262	13.3744	21.7918	16.4322	13.151	14.0816	12.917	19.6877	14.8174	15.3231	13.4352	11.5754	12.5265	15.9056	14.8979	17.7671	12.3647	13.3971
ENSG00000055732	MCOLN3	24.2809	22.6071	19.3849	16.9836	0.462201	7.72689	0.581157	2.40998	3.6239	13.4473	0.226331	0.370151	4.15541	18.8174	33.248	15.5493	5.64768	3.0308	18.9393	27.0221	39.6565	49.0723	45.9385	60.476	50.6423	18.5869	69.0235	9.50184	50.6146	27.3795	47.7007	5.68621	84.8343	51.4116	3.2628	7.91749	3.13078	53.1588	23.8684	42.3964	4.01476	17.093	12.9982	15.3976	16.5292	97.3738	25.82	20.6075
ENSG00000055813	CCDC85A	0.289002	0.0678829	0.591199	0.0940069	0.152208	2.20718	0.980107	0.803152	1.81043	0.827274	0.30162	0.175475	2.73526	0.342144	0.255069	1.7213	0.234936	0.517577	0.162456	0.970567	44.7409	0.0979551	26.8318	1.64977	10.6067	0.129675	3.89267	3.617	9.20714	0.812796	0.537646	0.772947	0.39773	0.356567	0.808423	0.352059	1.44172	0.498114	0.301732	1.54716	1.8893	0.813743	0.668303	0.538386	1.00776	2.22922	0.24206	2.13841
ENSG00000055917	PUM2	42.155	31.0763	27.6536	38.7083	53.6682	23.9477	32.7484	27.3591	25.5542	33.8087	20.6954	32.1784	36.0187	36.031	25.0546	47.5386	30.5286	38.3962	29.244	25.2265	37.8681	31.196	34.5016	28.8471	37.6344	27.7554	36.9756	36.1093	46.7492	25.0612	39.0886	29.207	40.84	30.9422	33.5025	36.5651	35.8401	51.0929	37.5066	42.8196	40.5034	30.9654	43.5912	41.776	29.1178	53.7699	34.2476	46.772
ENSG00000055950	MRPL43	35.5542	45.2742	39.6989	41.4464	37.2607	44.2579	48.7081	36.0082	49.1123	37.8993	25.6293	52.2528	42.9632	52.4064	38.7751	31.571	15.5671	32.3862	38.9625	48.8756	36.5107	44.1101	52.8827	68.0742	57.3226	42.7388	50.0719	40.3491	48.0887	47.9843	36.2187	59.2388	55.6536	58.5927	53.1772	57.6196	41.7072	46.95	45.4111	55.335	51.6796	54.4168	57.9012	56.3978	53.9656	58.0482	44.2211	44.0457
ENSG00000055955	ITIH4	13.9124	10.8603	3.37558	5.71208	6.23616	8.10614	5.66033	5.67595	18.4547	12.1885	12.7816	3.64078	6.1682	15.0267	9.44085	7.38246	7.85962	12.639	6.56439	8.85671	10.9016	7.93462	11.8559	12.1637	6.36753	12.125	18.7686	10.2739	5.46267	16.3446	9.66272	12.2893	17.0611	13.5975	11.5353	11.2964	7.40408	17.9418	7.87569	7.1986	11.0853	15.0434	10.2147	6.49736	8.20745	7.56708	5.67704	9.81638
ENSG00000055957	ITIH1	0.0838967	0	0	0	0	0.297437	0.384968	0.182204	0.512461	0	0	0.199562	0.0756854	0.21043	0.28161	0.0738212	0	0.295619	0.372836	0.891286	0.0686455	0.0566431	0.0940606	0.0361745	0.132215	0.0598045	0.120379	0	0	0.0347799	0.178175	0.191949	0	0.0629869	0	0	0	0	0	0.109269	0	0.189534	0	0	0.0582285	0	0.0504556	0
ENSG00000056050	HPF1	46.1987	41.4528	37.7371	39.3336	28.768	43.9579	44.3808	32.9633	72.2558	43.53	41.9681	37.1841	54.9367	34.4337	25.3057	36.4696	44.199	35.0098	63.4841	24.0102	37.2873	37.0347	33.6503	27.6789	36.4488	20.5396	31.4055	35.7155	33.8848	23.3051	55.5141	31.466	26.5309	49.8425	29.4984	27.4342	29.8708	32.9995	29.5878	31.3693	32.6988	28.5227	34.2365	53.1876	31.4421	33.4614	22.6577	33.6519
ENSG00000056097	ZFR	19.8666	16.8427	15.5748	14.2565	17.2632	15.139	23.2782	19.3165	9.48309	15.6617	19.0676	15.0227	20.1413	23.263	13.5743	16.2696	21.2451	15.9721	21.0078	16.1349	12.7592	29.1361	18.2404	21.5588	16.3516	25.6257	12.1219	17.7973	13.938	34.1283	19.6405	13.6142	13.9821	16.8898	10.9486	10.8629	12.62	18.787	14.8761	10.0029	14.1599	11.4875	10.7826	11.4102	16.4545	15.5819	9.25924	13.2777
ENSG00000056277	ZNF280C	3.03075	2.70504	2.23728	3.72026	3.51336	2.14009	3.65057	2.22169	1.07002	2.5087	2.9743	2.76929	2.37215	2.01588	2.30706	2.18884	2.12879	1.87487	2.43862	1.61243	2.21173	2.22945	1.85744	1.69616	2.3417	3.53336	2.18351	1.78087	1.99001	1.67378	2.54704	1.45499	1.97884	1.6272	2.24604	1.64928	2.1129	2.53457	2.05735	1.77935	1.72743	1.51835	1.81506	2.86103	1.37415	2.81694	2.19707	2.14626
ENSG00000056291	NPFFR2	0	0.0776272	0	0	0.0451695	0	0.0212328	0.0291677	0.0175712	0	0.0150135	0	0	0.111123	0.0310236	0	0	0	0	0.253379	0.0656153	0	0	0	0	0	0.12638	0	0.0318053	0.107768	0	0.0475907	0.0241916	0.0353926	0.0254239	0	0.0257321	0	0.0186812	0	0	0	0.0306355	0	0.0761574	0	0	0
ENSG00000056487	PHF21B	3.54589	6.02019	1.95774	9.14813	7.93766	9.91875	13.4859	11.1583	8.48437	13.3522	14.8006	19.8653	11.2931	14.2088	36.3413	9.37067	13.3676	7.82281	8.17288	7.11238	6.72665	11.547	20.354	30.0269	9.38004	14.6874	17.1366	6.78355	5.70482	21.6715	4.9063	7.74694	6.03144	12.2183	6.96221	4.92181	4.50098	3.25353	10.7289	7.42226	8.60795	6.58239	5.86279	3.26252	4.20737	13.238	5.78934	6.7434
ENSG00000056558	TRAF1	10.9853	3.46242	6.96031	3.01666	3.97864	6.11133	4.19389	9.4865	4.50883	8.69918	5.72207	6.09312	2.52134	2.01121	7.05326	4.80457	3.01271	8.60985	8.47507	8.97059	6.12071	3.56628	8.14361	8.2391	4.46038	3.75945	7.65602	15.9847	4.04611	5.28036	10.7115	13.0455	7.26851	11.4403	7.3446	8.6374	7.78675	6.15635	6.24746	5.61087	6.0774	7.9935	7.26301	11.6543	8.13744	3.23654	5.34754	5.73608
ENSG00000056586	RC3H2	37.7368	19.028	13.8754	20.0375	29.6925	18.3866	25.7852	18.2541	12.0561	17.1395	20.9178	18.9308	28.3602	14.3678	20.1275	33.0902	22.8205	35.4538	28.2933	15.1182	18.8603	18.986	21.1909	17.4738	21.4942	25.629	17.4956	25.811	24.9725	16.9525	17.906	14.5817	19.5273	11.6661	15.7287	17.1014	17.7279	23.3916	17.3323	20.4298	17.2454	13.6396	21.937	26.053	16.5002	24.9289	13.2775	20.8258
ENSG00000056736	IL17RB	51	61.4729	22.042	13.2354	19.028	9.8146	0.810077	4.14575	45.195	14.3934	6.18717	1.54167	5.81366	2.25732	6.82243	4.01345	9.89407	18.5593	12.5946	23.8973	2.13311	0.0532546	4.66276	0.388032	0.0693992	1.58841	0.0738032	0.753912	0.0948976	0.334131	4.01163	0.135752	0.156253	0.179244	0.160768	0.0472921	0.163145	0.334724	0.40345	0	0.101566	0.0619937	0.0657234	0	0.361901	0.0465321	0.485218	0
ENSG00000056972	TRAF3IP2	34.8297	47.685	37.1406	39.6852	43.204	37.5676	31.9496	25.6877	136.999	29.4098	19.0515	43.3123	20.2866	18.9747	33.7415	32.4993	42.5001	30.501	33.6585	22.4272	5.19196	16.7374	14.0187	13.1386	19.3974	15.7358	12.681	8.17511	17.0411	14.5331	40.3455	15.1129	21.2608	18.6457	11.8569	13.9319	18.0609	16.4845	26.0412	23.7609	11.5502	16.0498	10.2166	11.8307	19.7288	14.1572	18.6303	16.2921
ENSG00000056998	GYG2	2.612	1.78259	3.06721	5.0439	0.506423	1.08658	0.296151	1.35466	2.62054	0.742967	1.66525	0.863017	0.420395	2.12377	1.18337	1.6312	6.68449	0.025724	1.85061	1.19205	6.21623	0.281333	4.24022	0.857569	0.00857651	0.214505	0.251303	0.0347131	0.373342	0.0196461	13.4468	1.02926	7.46294	4.21994	4.20116	8.32626	2.57713	3.0266	7.31987	7.92073	3.87	4.88566	3.82416	2.422	1.1105	0.0294431	6.93542	9.51726
ENSG00000057019	DCBLD2	2.59481	4.10989	1.45731	1.98168	1.64671	2.87474	4.18452	3.62916	2.70688	3.20601	4.07138	7.3319	2.87558	3.55661	6.01904	2.67456	4.87181	4.95453	3.56666	7.12781	2.41158	4.04937	1.51459	3.36749	3.38716	3.5474	1.17579	1.06059	4.85545	1.18494	5.32382	1.36967	4.64406	0.91195	1.75508	1.2973	1.72748	4.10264	6.45528	6.80017	3.94159	1.84133	1.65986	1.67317	2.83949	4.58083	1.67957	1.51771
ENSG00000057149	SERPINB3	0	0	0.0857886	0.227704	0	0	0.147157	0	0	0.0634412	0	0	0.203863	0	0.320459	0.0223877	0.0203282	0	0	0.923727	0.034685	0.238278	0.0173343	0.0413486	0.0170032	0.218361	0	0.489512	32.4884	0	0	0.118392	0.10381	0	0	0	0	0.0154163	0.117663	0	0.073981	0	0	0	0.0184089	0	11.3588	0
ENSG00000057252	SOAT1	19.1829	23.8434	23.7512	38.0357	15.1268	13.9016	17.6808	19.2344	8.17914	21.5541	31.8171	35.2075	29.1384	21.5824	28.6168	24.2262	23.9066	12.4724	21.3949	15.4643	9.81621	24.298	6.62267	20.49	18.2945	11.1133	27.9823	4.09506	22.8855	4.14053	17.5866	22.1207	27.5014	25.4079	27.808	33.2005	35.0939	47.8222	29.6624	25.6778	33.5098	29.8277	43.2173	22.6428	32.8546	23.1669	15.8901	24.5421
ENSG00000057294	PKP2	3.85266	4.02248	3.77038	10.772	0.561632	8.96017	0.0747924	1.99376	7.0491	19.9757	6.58689	0.134075	5.90419	2.4806	27.354	46.2209	19.5204	11.1629	6.07817	22.3991	23.4718	30.4694	40.8975	71.0755	29.6197	50.5938	83.5971	30.9289	31.0895	105.028	16.5736	7.0737	3.35021	6.72702	2.92689	10.7215	6.46791	3.16589	12.5072	5.6942	1.3728	4.97574	10.4715	15.2235	16.5151	46.3156	19.291	5.68843
ENSG00000057468	MSH4	0.123165	0.146737	0.0292114	0.0725949	0.00989844	0.0717105	0	0.102361	0.152709	0.14606	0.054305	0.0721731	0.0105067	0.0351721	0.013689	0.0388304	0.105548	0.163293	0.0669283	0.0132237	0.0442317	0.0641201	0	0.0810848	0.0222477	0.0560137	0.063058	0.179933	0.10534	0.0413813	0.115855	0.219169	0.0746741	0.0670009	0.0171894	0.121266	0.0687907	0.0157721	0.0365241	0.011043	0.0472407	0.0595772	0.0290963	0.0364149	0.0645557	0.0465177	0.405253	0.0103906
ENSG00000057593	F7	1.05671	0.525183	0.657741	0.181984	3.79351	0.0332366	2.35186	1.43061	0.013249	0	0.0323598	1.06865	0.174852	0.221591	0.481688	0.0675441	0.241129	0	0.780269	0.23841	0.76699	0.139112	0.973479	0.144737	0.103923	0.383914	0.208546	0.0835019	0.218215	0.302083	0.516924	0.52654	0.787147	0.580055	0.561537	0.728736	0.7066	0.534237	1.4964	0.230399	0.786135	0.241512	0.366358	0.0126535	0.223852	0.178174	0.225904	0.851433
ENSG00000057608	GDI2	148.233	174.554	135.66	179.823	216.876	161.668	157.077	133.176	131.355	128.695	136.693	182.337	194.02	132.413	94.4294	161.506	164.64	94.7633	142.557	129.836	116.663	101.573	138.246	95.2717	133.173	105.121	77.4059	134.553	107.507	95.4016	114.902	108.368	74.5011	98.0723	86.2445	99.0984	102.023	88.9291	96.4528	112.569	82.3056	97.1892	90.9761	132.701	108.719	118.103	98.2828	113.568
ENSG00000057657	PRDM1	1.22318	0.787974	2.4431	0.986066	0.996677	2.46882	0.89128	3.33952	1.00954	3.59338	0.706896	1.16837	1.31663	1.82722	1.06248	0.916253	2.27968	2.85776	1.5104	2.02582	2.09617	0.686464	0.874687	0.896484	0.665669	0.393155	3.48586	1.09818	1.43115	1.68782	2.48854	0.917222	3.1493	0.995079	1.06174	5.05529	3.56362	2.86904	6.15004	5.40747	1.43134	3.11432	1.6298	1.15044	2.50956	0.414136	0.693111	1.77326
ENSG00000057663	ATG5	22.0802	21.8182	18.9596	20.78	22.9478	17.2156	20.0762	16.247	12.9402	16.6078	24.5935	18.368	26.6451	13.4075	12.5329	15.7965	20.3849	19.2861	16.6044	14.8828	12.5317	18.9745	16.2451	18.091	18.9841	13.6409	17.6839	14.8	14.0296	13.6324	25.8669	14.9861	17.9164	18.6008	14.9149	24.7054	17.1899	21.6184	21.7603	28.4443	17.8004	18.5914	20.6624	24.2426	17.2348	11.5147	14.0268	25.5987
ENSG00000057704	TMCC3	1.20145	1.57251	4.4536	1.6099	27.9662	8.18633	15.3556	10.7463	1.11078	2.76662	1.95265	2.54143	10.4936	8.8942	2.49427	19.0158	1.53264	2.55983	5.84943	6.81432	7.81146	18.196	9.5484	21.7092	9.85233	3.47697	22.5609	4.69608	12.1384	20.9519	13.0106	17.9794	7.93198	5.69778	7.39814	10.9504	11.9841	8.36963	13.798	22.9928	5.44999	18.1612	14.5948	8.56768	20.1233	16.8655	10.6887	21.0202
ENSG00000057757	PITHD1	109.987	89.432	98.403	109.695	86.8527	70.7668	86.3004	74.4514	61.1624	64.6496	35.1348	84.5047	68.4619	52.8732	42.1406	71.1922	79.8206	63.489	79.7766	55.17	104.558	88.1565	93.5036	69.3588	113.398	66.8833	68.0735	99.3874	105.486	148.353	62.6409	59.9927	46.8803	55.8882	64.0471	79.5671	61.3881	56.5271	62.9919	67.8805	56.9919	55.4647	60.9658	72.9387	75.3701	90.3111	78.1242	71.9624
ENSG00000057935	MTA3	33.5072	28.6833	28.4099	33.3594	32.3812	31.4852	33.0856	31.6868	16.8312	28.4165	14.785	33.7333	26.0037	32.361	19.1845	40.7125	26.7832	25.903	28.4125	28.896	28.4412	48.6691	28.2376	37.9723	43.6118	14.7778	39.4815	28.7376	43.7744	14.5212	32.8475	39.2758	30.8449	40.9504	33.8172	38.086	35.0285	41.3553	41.9976	40.5514	34.9382	31.5581	40.3376	40.6912	53.2715	46.3507	30.9243	37.8476
ENSG00000058056	USP13	48.2845	41.2678	33.5109	24.5847	30.1291	14.7174	13.3515	20.4604	6.62791	13.6018	37.1426	32.9131	18.0347	13.0652	7.23345	12.5283	6.74046	8.28753	26.9133	12.9213	14.2051	10.4753	9.49411	14.7504	6.01436	3.53697	12.416	5.09049	8.5151	6.24181	8.92289	5.10087	5.30636	5.74229	3.45331	6.27289	4.75562	5.65327	7.44988	7.30845	5.59742	5.38899	4.77527	7.6549	4.79967	9.91775	15.5108	4.78002
ENSG00000058063	ATP11B	38.065	30.5374	21.8884	33.584	23.9912	18.0906	22.3356	17.7087	17.6746	24.2961	46.3685	12.1195	61.5126	32.8856	23.7166	33.0517	24.9774	21.2775	41.285	17.6942	20.4622	17.7125	21.4551	12.7057	29.2984	38.2516	21.2103	29.6614	50.3357	24.7158	19.3558	19.9372	15.8994	12.5156	17.2122	15.8333	20.3623	17.3301	17.854	15.9416	18.4329	14.7334	18.2713	26.6889	24.7053	42.3854	16.88	13.6586
ENSG00000058085	LAMC2	1.84025	1.44921	2.6535	0.283834	0.0988636	0.291958	1.16013	0.213557	11.8428	4.38836	0.124049	0.0983749	5.58754	19.2369	15.0304	4.72481	7.38495	1.09996	9.63081	9.94493	1.87982	28.6048	4.3886	72.1935	23.3844	0.875623	62.6198	0.368331	22.3405	1.11814	14.1694	12.2706	9.8764	12.008	10.9862	12.3822	8.22527	11.8746	8.67566	11.2509	7.30664	11.7875	15.1292	32.9898	29.4005	14.7179	2.51161	11.3241
ENSG00000058091	CDK14	25.028	14.7523	12.4852	23.6298	38.8026	26.4393	21.8442	17.1156	19.5669	32.6479	32.4146	23.5014	46.4838	23.604	21.4086	33.1063	20.4851	30.3505	23.0432	15.7563	19.5238	28.5844	24.0906	17.7435	44.0116	18.8822	25.0462	45.5038	83.9295	6.41419	27.3087	31.1458	21.4351	40.0638	43.8251	31.0842	71.0077	33.6852	22.8381	32.7803	33.4922	40.5749	76.4469	31.6253	37.6607	83.4078	17.7634	48.583
ENSG00000058262	SEC61A1	125.673	139.104	139.283	205.377	140.796	149.75	130.124	141.791	80.3961	96.6335	146.762	161.481	196.994	142.414	200.236	88.4584	145.477	78.6729	159.421	116.454	56.0083	73.5571	89.1259	86.4643	158.776	152.745	79.0075	112.333	155.195	118.606	90.5263	82.7953	68.0818	71.5868	82.76	102.487	81.0605	70.4926	108.462	89.9744	76.7755	83.9355	86.6295	101.911	96.2945	144.467	104.024	82.224
ENSG00000058272	PPP1R12A	48.6055	31.9229	28.0901	49.1643	41.0447	16.7721	51.66	41.9276	22.5646	43.3538	49.5113	45.7534	25.2581	35.4014	44.7291	37.2792	113.904	58.1355	45.4781	28.7145	46.5225	56.7386	40.8912	40.3674	39.644	43.3108	45.3126	37.9464	36.0992	49.6056	28.9947	34.9608	36.8165	37.4719	27.5218	29.1127	33.5133	39.2004	29.673	26.3469	33.5429	28.7036	31.3656	29.321	32.8483	34.2226	26.3942	32.0579
ENSG00000058335	RASGRF1	7.76664	5.36209	13.038	0.107317	0.0151925	1.30842	4.54124	0.673434	2.72508	0.0254634	0.339365	0.202221	1.21633	25.2799	0.463549	0.156967	0.143094	0.936304	0.871115	2.57368	56.9073	0.378818	11.8561	0.317089	0.121777	0.188379	0.0593922	0.022848	0.529665	0.140983	6.00687	1.42703	0.339954	19.741	6.13631	0.868112	1.17279	2.06903	0.286396	1.09545	1.85947	0.137357	0.643778	0.123282	0.159032	0.0528561	0.182808	3.50491
ENSG00000058404	CAMK2B	24.4333	23.5588	30.41	19.4866	13.4754	23.124	19.7646	12.8751	177.86	26.8391	51.3544	20.2405	26.5138	38.2503	45.6359	27.9012	5.5332	20.5147	53.0661	31.017	73.5373	45.3005	144.754	31.7947	35.3052	28.0012	29.3411	132.219	32.1319	129.942	28.145	39.3278	51.8018	41.4597	56.3181	51.7741	32.461	34.2944	39.0135	43.024	45.342	35.7446	39.4871	30.1835	21.9572	48.4102	69.1791	48.1554
ENSG00000058453	CROCC	10.1178	16.3087	7.93838	15.545	8.83944	13.253	21.6732	14.1042	40.3564	11.4649	7.0167	28.3411	18.5559	8.05741	14.0717	9.14845	8.77684	9.48028	13.3122	14.1201	10.9638	9.4022	12.9677	13.8064	12.6032	11.0202	16.6581	8.98893	11.8889	9.93023	12.2201	13.867	24.0519	19.6453	25.5237	13.2566	13.8043	17.1867	15.9384	11.252	18.2913	13.5456	13.5002	14.9059	12.438	24.6898	21.1236	13.5624
ENSG00000058600	POLR3E	19.1154	19.8016	12.6968	28.8514	26.8142	24.6781	25.2278	25.5788	26.25	26.4444	34.5421	30.4793	27.0157	25.621	22.1199	23.1128	16.5911	20.7832	27.9771	23.5143	17.4338	21.7885	16.7409	23.668	25.4208	21.2209	21.5352	18.7251	23.3613	28.1967	20.4706	35.3063	28.0021	32.0671	30.95	27.4904	30.4201	30.5174	35.3196	22.4912	26.5672	25.1403	25.9983	29.2543	26.3218	24.3663	29.694	27.5742
ENSG00000058668	ATP2B4	11.8893	21.13	19.7435	27.6402	11.9662	17.6723	13.5491	13.2017	9.07145	13.0626	8.96798	11.481	14.9023	12.5613	21.9843	13.6647	22.6197	16.7316	9.66112	22.0391	11.1347	23.9134	4.12926	20.9053	22.6848	5.21108	16.9933	3.15449	23.3273	2.65369	38.2723	17.6563	13.234	7.69472	16.2297	4.30454	18.544	18.3629	13.343	12.4346	14.4238	20.2172	9.61354	16.192	31.8052	13.8881	10.7033	12.277
ENSG00000058673	ZC3H11A	102.038	81.9483	75.5729	99.9213	108.498	75.06	109.284	93.6615	78.7962	93.993	100.385	101.804	97.1513	114.713	112.877	104.223	107.715	78.6161	87.9806	67.6827	69.2573	84.7341	83.258	76.0952	74.9641	61.2056	71.9185	44.2129	64.5198	98.4351	68.5775	69.0007	78.558	75.4	54.9845	54.1089	61.9245	86.1938	65.6139	72.0002	63.2087	57.2449	62.8401	61.4311	73.0389	83.0182	60.4997	71.1465
ENSG00000058729	RIOK2	25.98	24.6691	14.555	32.3511	30.8861	29.5673	41.0998	31.5424	37.26	21.5433	37.9388	28.5466	35.9612	24.7185	23.6763	30.9658	25.7786	21.6535	24.6657	18.8133	12.0604	17.2812	21.3215	13.4345	22.3069	22.7865	18.9563	38.2586	12.5363	24.566	17.6518	15.0617	11.3524	15.8242	11.3431	10.1618	15.5147	13.4727	11.0345	15.0113	12.6889	12.541	16.0391	13.3151	16.099	19.4672	12.1456	14.0733
ENSG00000058799	YIPF1	24.0534	26.2994	29.5521	30.2585	21.1797	28.7711	20.1821	21.6162	25.4084	22.9016	12.2907	23.2634	29.2999	16.6685	17.0496	26.74	15.0435	17.823	20.418	21.6011	22.8456	30.6482	22.1777	26.9244	35.5168	16.6383	23.2651	20.7562	28.8453	26.2405	28.9563	26.2156	32.7476	39.6641	21.0155	40.2764	23.3918	31.4977	27.8485	38.0718	25.0319	28.7586	27.8657	28.5095	27.7677	23.5159	18.7952	29.2421
ENSG00000058804	NDC1	2.75355	2.61112	2.51608	3.38082	2.74021	2.30572	2.09451	2.05896	2.99467	2.42427	1.85762	2.38522	3.98434	3.00175	3.81157	4.6151	4.45138	2.70065	2.34688	3.26484	3.63713	4.09351	3.05109	2.55576	3.92184	1.92733	2.96515	4.81274	4.67663	5.33103	3.41619	3.76076	4.16493	3.44563	4.20182	4.37161	4.92858	5.09996	4.1773	4.88553	3.47665	3.58204	4.46985	3.96016	3.98401	3.07304	2.34731	3.34681
ENSG00000058866	DGKG	29.8605	21.9868	18.6128	27.8243	49.4672	36.2528	33.387	26.1532	10.6188	14.0663	34.9506	36.3072	29.4005	13.5111	7.46205	10.4038	13.8201	11.4566	15.5367	14.2255	30.8715	7.37948	40.2291	2.32918	1.64822	49.0517	1.57096	35.9279	3.78469	28.8179	24.6262	6.78914	1.99479	2.25118	3.74761	5.2809	5.00424	4.66406	4.65065	11.2427	2.29488	5.46748	7.33067	11.4162	9.11446	3.96181	4.31207	9.96305
ENSG00000059122	FLYWCH1	9.99963	7.28794	4.20759	8.54261	12.0508	10.9297	21.4053	15.4908	16.4285	15.076	19.7908	14.0069	12.2092	20.4125	18.7483	7.80771	2.84819	15.3612	14.1267	14.8823	12.0919	7.13626	22.1272	9.79313	12.6491	7.25232	13.0582	19.0471	8.82908	33.3127	13.5342	9.86846	36.0887	12.4111	27.8881	20.5929	19.6339	6.00702	11.8723	12.2315	23.8055	17.4306	9.8817	9.16288	11.1506	10.0313	23.6814	17.3478
ENSG00000059145	UNKL	2.27544	3.03983	2.59908	3.24388	1.20941	5.83295	7.69797	3.38049	9.02376	7.47551	12.5961	3.6701	6.48084	6.59043	10.9998	4.30768	3.715	5.29573	7.69752	6.20266	5.52954	3.61653	7.19454	8.36981	9.89667	6.65847	11.5338	4.68082	2.10394	4.96375	4.3491	13.048	9.70055	8.6838	21.4347	10.408	9.52961	7.10141	8.54195	5.00248	13.4164	9.27241	14.5207	4.77613	6.68419	4.47863	13.1332	4.9387
ENSG00000059377	TBXAS1	35.0333	20.79	19.9861	22.5315	22.2942	20.0279	21.468	23.3689	24.8834	33.9958	42.301	27.8582	52.2967	14.3305	18.1408	44.8879	24.1112	18.406	30.1853	14.3446	7.73708	10.323	8.01701	28.3965	4.95245	19.9024	20.9204	8.05494	7.23778	7.84226	9.26463	7.13337	3.36503	4.46963	3.93409	4.43602	9.30581	6.83001	18.6323	8.66166	11.5798	12.3956	5.33185	6.73411	20.9942	4.13377	15.8983	11.9683
ENSG00000059378	PARP12	29.8823	24.7578	22.5946	21.2317	13.829	41.6373	22.8365	28.9145	27.7322	26.4053	27.6833	18.682	20.0431	13.6856	21.0451	22.9235	13.7407	30.9095	26.8433	21.1721	17.3553	17.2581	16.5338	13.6852	14.7744	142.721	22.4876	20.3293	8.90935	14.3428	14.6928	9.4972	19.017	14.4574	13.1816	14.921	11.3161	14.9886	12.8827	12.3561	10.3246	15.7196	11.3905	11.3012	15.9733	13.5366	22.58	10.3305
ENSG00000059573	ALDH18A1	84.4973	90.0899	65.9529	93.8128	92.0596	76.4715	57.2945	79.3466	41.0305	59.9453	34.8866	94.1352	78.767	67.8429	68.9373	63.4517	86.0145	64.7875	95.7925	47.7176	38.4649	36.9294	31.54	46.6759	26.0104	32.5743	36.3429	38.5724	25.1701	53.7593	58.9208	40.9978	32.6229	35.708	34.6297	40.7645	40.8823	43.2437	48.1765	54.7858	25.4924	41.7867	35.2763	43.0347	32.4372	18.9433	35.9443	43.4894
ENSG00000059588	TARBP1	60.3384	30.6992	26.7467	70.1486	42.2398	27.8424	100.437	66.5939	73.6585	75.4776	50.3768	63.0362	41.1206	82.0294	59.0938	103.726	29.0449	53.0594	92.1268	39.1171	114.985	49.4191	47.5304	23.0479	26.8091	21.8816	20.0019	91.2411	25.3502	76.5517	69.5255	55.3233	77.8787	85.2837	81.0052	74.5156	53.5121	121.935	70.1634	38.6068	36.9277	57.0348	75.6943	37.1614	50.6812	41.3917	59.254	64.4911
ENSG00000059691	GATB	8.70333	8.94178	8.17894	10.7578	17.2953	11.1278	10.0376	13.3509	16.6467	11.67	12.146	8.67909	7.80611	7.18891	5.72398	8.57249	11.7431	7.32428	6.8817	12.7118	11.0661	10.9568	6.63823	9.37544	9.65252	4.08512	7.16206	5.21008	7.16002	7.34557	24.994	10.0277	13.5169	12.6514	5.12685	5.47982	10.5605	11.7781	4.59058	6.57732	3.03574	8.25964	11.5082	4.4676	15.9394	20.1571	5.05993	7.86245
ENSG00000059728	MXD1	12.2843	8.88723	6.69537	3.77394	7.28417	4.65713	5.03567	4.012	2.45387	3.76405	3.13194	4.85014	5.98237	4.88708	4.13314	9.98351	4.03281	3.87873	5.50589	4.35516	6.76849	4.94772	4.91334	5.18002	5.44702	7.7031	7.24194	5.98356	5.64026	3.5623	4.46666	8.8214	8.53218	7.96782	9.13123	6.6259	7.93468	10.2475	5.07022	6.52864	10.0841	8.68789	9.49493	5.62412	6.49687	8.47388	7.099	10.9503
ENSG00000059758	CDK17	19.6299	19.4577	17.5137	24.4749	14.3156	9.39258	10.3578	11.7694	7.90168	12.9636	12.8481	7.47978	10.7545	24.004	14.2144	11.8897	18.0632	16.0227	21.5662	12.9182	25.7394	27.7223	17.6126	11.6104	14.0757	32.6931	10.7385	39.0885	27.069	37.9234	18.3001	10.8411	25.4924	17.9428	18.5484	19.778	17.2157	27.167	18.9362	27.2302	17.1418	18.8174	19.6076	13.9209	11.4247	22.0066	12.9925	21.6374
ENSG00000059769	DNAJC25	14.8088	8.39994	9.99714	14.8577	11.7446	10.4515	15.1851	10.796	7.55549	10.6302	14.247	16.9081	25.6102	16.8035	13.2767	14.7064	15.6401	8.27984	20.1306	6.98861	8.50951	8.87569	6.97502	5.9892	9.10782	12.3719	6.80953	16.5057	8.63292	11.4154	8.85584	7.37338	6.14335	7.51328	7.2408	8.32106	8.17564	9.33274	7.31864	8.99885	7.31451	6.62545	8.45557	9.46578	7.53461	7.73323	6.18426	9.45977
ENSG00000059804	SLC2A3	2.26928	1.57609	1.89143	1.96085	3.51522	0.971126	2.03476	2.10765	3.1188	0.753801	0.448613	2.16121	0.359232	1.27858	5.34159	3.24739	2.24998	1.48118	2.57768	2.96456	0.263736	2.72475	1.08635	2.51959	2.10852	85.9281	5.22936	32.8127	2.72305	0.718765	1.86722	1.43919	2.386	1.13079	3.00056	1.11174	1.52674	2.67202	2.10414	1.01124	2.20759	2.82493	1.30375	0.8714	2.13443	17.5657	0.52108	1.35911
ENSG00000059915	PSD	29.7041	50.9885	40.9268	54.8326	25.3754	53.2274	61.4491	49.123	90.812	36.6011	45.0278	47.1374	45.5448	110.187	60.9722	31.0951	12.7598	42.2486	86.2139	48.5796	28.2539	70.807	50.1697	99.8225	67.4413	32.8503	102.883	48.3216	41.7146	67.513	40.4082	141.823	125.673	149.054	223.536	147.111	115.483	67.6501	119.38	81.2933	112.329	100.17	119.196	80.1582	79.0773	61.2711	101.633	97.1311
ENSG00000060069	CTDP1	2.027	2.70635	3.05306	1.34858	2.2954	3.81834	4.03871	2.47491	7.65673	0.976332	4.68579	4.31267	4.71999	2.86856	2.38014	2.66858	2.07461	3.93455	2.57386	3.09179	4.03674	3.05262	5.89354	3.08786	3.92345	4.31102	2.5927	7.39868	1.63907	6.61584	2.14382	3.1985	3.1212	4.24206	5.40382	3.00423	2.07945	1.32964	3.48561	2.8686	4.3037	3.62894	2.42401	3.12869	3.2106	6.45077	2.07216	3.50196
ENSG00000060138	YBX3	77.6759	138.058	43.233	77.1397	347.73	32.0784	225.252	184.804	62.4488	5.77534	61.4008	146.573	15.9938	31.4797	105.289	54.7359	91.7119	143.547	51.3477	69.2523	19.791	96.383	102.853	131.691	62.5161	200.88	113.608	524.046	29.8332	729.382	9.96067	14.8034	3.48925	6.26873	2.16171	3.47756	9.75885	2.72571	12.3961	4.13384	8.40102	15.5834	3.4425	2.63737	15.1324	24.5949	38.7151	3.17074
ENSG00000060140	STYK1	9.89747	8.854	3.4964	0.526029	5.99903	4.67649	3.27437	1.22723	5.1936	0.651542	0.0851381	0.501593	1.08317	2.54304	3.48629	8.39557	1.66484	17.0944	7.54662	2.97381	2.89299	13.1805	12.2934	19.4721	0.917025	28.804	17.9527	28.2788	1.13352	8.39134	0.0339174	0.396109	0	0.0105052	0.270899	0.191328	0.530637	0	0.0561186	0.116209	0.394079	0	0	11.6998	0.424979	0.30631	3.85092	0.485978
ENSG00000060237	WNK1	40.9333	36.1131	27.8827	35.241	43.5867	26.1551	33.1743	31.5599	20.5072	25.5497	30.1999	36.3987	12.6901	18.2172	35.695	25.0766	49.4497	42.3149	46.114	28.8005	65.2811	45.304	41.5835	38.3071	39.1096	62.6921	32.0001	63.2299	41.1794	89.1197	45.0787	40.5657	60.691	39.4449	37.6504	42.3174	40.3964	51.5987	45.4939	52.8305	37.3015	36.9006	43.8901	39.4674	32.5999	31.5277	53.6519	51.9118
ENSG00000060339	CCAR1	57.4368	34.1211	29.3979	33.2415	44.0238	29.1304	62.1667	51.0902	41.4428	51.1029	27.8024	40.1402	33.8108	39.4078	46.4982	39.3128	49.0327	32.6488	33.6059	36.7238	36.1887	37.284	38.7587	37.8862	34.9245	35.1392	40.4936	36.0294	34.0749	54.0598	35.0333	38.1315	49.2292	51.3522	26.7572	36.6348	34.4794	51.2724	40.9478	28.2509	30.2899	34.6402	27.471	31.0223	38.7462	62.4997	33.5604	39.1625
ENSG00000060491	OGFR	10.1546	5.23023	5.17387	18.1028	11.5629	14.4209	15.1829	14.166	3.20319	14.1258	20.6299	13.7878	7.75457	14.4555	13.5089	20.548	8.10404	15.0438	13.8829	13.2683	13.3043	14.0887	9.34242	14.9936	15.7259	11.9278	11.2537	9.31035	12.2249	26.9458	25.2899	24.0641	30.1763	24.4349	21.862	29.81	19.3052	23.7473	23.2985	15.1211	18.1557	25.7188	23.8595	10.9538	23.921	8.67815	23.1926	19.1842
ENSG00000060558	GNA15	0.0786108	0.166954	0.442083	0.0462957	0.0473485	0.475213	0.153588	0.150527	0.0908515	0.131094	0.308446	0.100261	0.249667	0.33478	0.739792	0.0927494	0.757065	0.444885	0.0457716	1.04745	0.564157	0.0455342	0.107837	0.944722	0.200221	0.139836	0.866265	0.254865	0.762347	0.213903	0.541657	0.491697	0.270904	0.100245	0.313319	0.14876	0.697484	0.251018	0.116203	0.421732	0.70734	1.3116	0.415397	0.144705	0.549814	0.332957	0.169248	0.161417
ENSG00000060566	CREB3L3	0	0	0.1298	0	0	0	0	0.010004	0.145239	0	0	0	0	0	0	0.0856418	0.157533	0	0.0243139	0.219298	0.394925	0	0.0658552	0	0.110601	0	0	0	0.290954	0	0	0	0	0	0	0.0128245	0.0747013	0.0300449	0.0637704	0.0420691	0.0240068	0	0.326145	0	0	0.101324	1.57944	0.178463
ENSG00000060642	PIGV	13.8332	14.8149	14.4878	18.7199	22.2071	24.1253	12.3346	17.5237	15.0577	20.92	14.0436	13.5329	19.9756	10.8202	13.7744	18.3613	21.8405	17.8102	18.9364	19.9395	15.5858	17.0227	20.3043	15.5472	20.7702	18.4323	16.7653	23.6276	19.1688	22.4686	8.62112	19.4624	14.4929	19.3694	13.8152	12.9796	14.1712	16.1273	14.3386	16.3618	12.5787	15.4287	16.2966	21.1431	17.2652	18.9269	25.8483	15.8556
ENSG00000060656	PTPRU	1.73301	2.03896	0.771721	4.46343	4.16091	4.41915	12.2379	5.52562	4.74653	1.80622	0.856316	6.75623	1.32119	1.4326	10.0507	5.43757	5.13925	9.62124	1.11638	13.7454	2.91906	0.542436	5.80012	9.61488	0.384152	11.8222	1.29726	0.226521	2.06856	6.61957	9.19183	1.59488	1.78262	2.42778	1.66712	2.63842	2.25498	0.875412	7.01573	3.44516	0.802644	0.72888	1.76956	1.06303	0.963302	0.21359	36.2182	2.57002
ENSG00000060688	SNRNP40	58.1011	50.4314	51.4221	53.8228	57.4953	40.3087	53.4988	53.2606	45.0617	48.6522	22.2376	50.1975	40.5443	21.328	27.3844	55.0353	36.3756	47.4728	37.5498	35.115	50.4445	63.4584	46.45	49.6573	52.6334	35.0897	44.7594	31.2911	56.2055	51.2124	37.4973	54.0343	48.9396	54.403	48.6682	56.4718	52.105	56.752	50.3602	50.7758	55.0821	39.7487	47.8967	51.8407	58.24	53.4803	36.6162	49.9618
ENSG00000060709	RIMBP2	114.813	94.6505	60.2281	70.1504	75.8847	68.7615	78.348	80.3666	76.958	76.7473	89.7284	95.8874	61.8164	122.365	144.579	77.1849	110.27	58.9771	90.9055	46.4248	49.1372	52.0147	48.2419	23.6181	19.9822	39.4772	28.389	29.9333	22.4377	67.7904	28.0886	32.5329	66.0357	36.3593	45.396	39.5132	34.349	56.3539	54.4821	54.9095	36.0836	32.3144	44.4051	45.2563	39.1071	36.2427	67.1779	60.0625
ENSG00000060718	COL11A1	0.465872	0.37894	0.719051	0.240878	0.138761	0.2586	0.222113	0.550278	7.2154	0.405011	0.250068	0	0.436603	2.07302	4.29558	6.9891	2.15707	2.71006	0.119065	10.7767	3.30184	158.579	0.730701	232.85	355.927	1.6881	27.6908	0.681343	137.957	0.515479	12.2201	1.32794	0.338327	0.0575411	1.03615	0.0536849	1.13609	0.468756	4.21501	0.277905	0.514891	0.833416	2.15784	0.191514	82.3301	59.3723	1.19982	0.276426
ENSG00000060749	QSER1	7.42676	4.88608	4.68883	6.8244	7.31207	3.81367	7.34808	6.75013	7.27713	9.67435	4.64791	6.31129	7.46704	3.6662	8.01814	7.54977	5.05545	4.70338	4.42312	5.08456	5.18656	5.44346	5.16573	3.53436	5.22052	7.72852	5.33387	5.32948	6.16376	3.96757	6.33493	4.65836	8.50853	4.33812	4.28838	4.14216	6.766	7.48629	7.33048	5.72163	5.08365	4.42867	5.05024	6.72541	4.92195	6.71293	7.72797	5.24012
ENSG00000060762	MPC1	22.0377	6.77371	7.30286	9.7236	22.4254	11.3556	25.043	20.7158	12.4752	17.8851	36.2051	17.017	17.2833	10.7344	30.0759	8.25809	19.9542	13.5599	23.9835	10.8825	9.65545	13.9033	22.1733	8.86149	3.11942	12.1609	4.99747	15.8975	4.45221	33.8347	12.7324	6.21269	10.9836	19.6181	9.5744	6.67068	9.16951	13.578	7.37333	6.39087	4.66691	7.60804	5.54014	5.71909	6.83341	5.3974	6.95079	4.64906
ENSG00000060971	ACAA1	34.6187	46.414	27.295	23.9071	19.3988	25.9562	23.1134	30.0315	37.7673	31.9433	27.5933	25.9127	22.9496	29.1359	39.2574	23.2921	35.815	53.6472	25.0509	37.3014	27.9583	37.1445	27.6369	48.8413	35.4393	50.8656	48.6266	32.4282	36.5151	62.7594	39.3549	35.8424	40.7844	59.8601	42.0405	47.5437	31.1246	25.8914	36.1573	34.6345	31.9767	43.9324	32.927	33.5297	29.8141	51.2756	48.4485	34.9863
ENSG00000060982	BCAT1	35.5064	25.2317	10.5605	13.3136	67.4643	24.611	12.8342	50.832	10.8116	7.69599	11.3888	37.0261	7.67331	0.952649	17.8309	7.46208	32.7981	15.34	15.7629	11.452	0.356967	0.608788	0.202056	0.0638756	0.192821	2.00718	0.517631	0.458727	0.293506	0.613392	0.801825	0.293812	0.669573	0.354569	0.552113	0.576935	0.0812305	0.559641	0.492359	0.306411	0.281085	0.36878	0.24941	0.57386	0.256971	0.430524	0.431702	0.115385
ENSG00000061273	HDAC7	10.4956	12.8521	13.5232	15.8669	11.0764	12.9607	12.4314	17.1442	26.4681	24.4435	43.5827	34.1557	13.9412	17.6695	28.5173	14.2385	27.5409	29.0403	35.3254	19.9585	24.9194	20.3881	15.0234	30.3265	11.1229	10.3845	28.0785	8.52241	12.3009	13.343	27.0483	35.503	27.3517	28.7423	24.9112	27.1625	30.7821	18.2642	35.4528	22.9172	19.2435	30.3174	21.3093	18.4736	36.7657	24.0115	36.0653	23.2142
ENSG00000061337	LZTS1	1.15013	6.15668	10.8042	0.686624	0.479521	5.2576	0.965134	2.55459	1.57104	2.28427	4.96318	1.32717	6.53228	1.29653	4.1413	0.311532	1.73592	2.80791	3.49813	1.80173	0.922798	0.620647	0.838116	1.54454	0.531907	0.535164	1.91678	0.943887	0.92442	0.648376	2.40324	1.83075	0.966202	1.50043	0.645219	1.0096	3.66469	0.445761	1.15099	1.77798	2.38743	4.61176	1.08564	0.954143	2.83103	0.534157	0.69596	0.921322
ENSG00000061455	PRDM6	0.033096	0.0917116	0.0196775	0.0342081	0.382269	0.15042	0.194557	0.0185589	0.0357527	0.177437	0.0976049	0.0366678	0.103177	0.464508	0.257057	0.0645576	0.0297168	0.322252	0.203958	0.0514986	0.0268379	0.187068	0.0187527	0.583626	0.0275445	0.0797406	0.1005	0.0979182	0.182592	0.0139587	0.535072	0.0391885	0.0471651	0.265286	0.0232716	0.126205	0.0173962	0.0998181	0.0295627	0.0317866	0.00635934	0.0172376	0.0265179	0.0188772	0.0491342	0.146496	0.0844125	0.129548
ENSG00000061492	WNT8A	0	0	0	0.0322016	0	0	0	0	0	0	0.0513571	0	0	0.0257392	0	0	0.0276391	0	0	0	0.0196206	0.0225854	0	0.0279836	0	0	0.0247035	0.0221474	0	0	0.258495	0.0917581	0	0	0	0	0	0	0.0227912	0.034491	0	0.0605401	0	0	0.0176738	0	0.0918376	0.064543
ENSG00000061656	SPAG4	4.45781	9.77404	5.98034	2.82486	5.16408	2.26716	6.77938	6.36081	7.76057	9.86357	3.67677	7.00539	4.73444	6.58284	8.33642	2.35033	1.91764	1.83822	3.67855	15.1505	2.32011	2.63858	3.4546	3.12552	6.07426	15.6003	1.90458	8.40616	2.30914	1.36609	3.18926	6.35731	4.99827	6.3864	12.5989	3.72494	5.66755	7.05163	9.14118	6.66439	3.12454	14.8129	5.87924	3.69574	3.70001	5.35472	14.947	6.46183
ENSG00000061676	NCKAP1	98.8987	81.5802	95.0955	96.4613	105.439	84.2781	106.513	78.2148	64.2741	82.8669	45.5594	97.4554	83.2075	95.7338	66.207	88.4622	77.0562	79.5564	70.0292	71.6804	107.702	123.325	90.2406	114.372	111.456	66.1342	108.462	68.3576	120.06	88.0645	102.18	130.748	113.821	139.481	127.053	131.081	136.461	168.797	121.087	128.019	143.65	94.4186	128.78	131.341	115.714	93.1786	82.3281	133.365
ENSG00000061794	MRPS35	29.1346	32.7687	25.0347	36.4505	33.1904	29.3914	32.4148	24.78	22.4071	27.832	34.058	27.0459	31.6351	35.611	19.4736	31.1808	43.9558	30.6759	34.1614	22.8035	30.9475	47.5958	27.4136	25.8198	33.2007	34.3438	30.521	47.8936	32.9461	42.8119	28.2202	25.3523	24.7753	27.9613	28.6745	38.8207	31.5052	29.2687	28.2786	34.7217	32.0063	30.2408	31.0584	34.0835	29.9127	31.9891	26.5968	33.5497
ENSG00000061918	GUCY1B1	0.772061	3.57573	8.80335	0.855583	1.20704	5.36193	1.81872	4.3078	1.20898	1.78595	2.07739	3.5831	0.4599	3.36634	7.9322	0.798334	2.59939	5.29526	3.13478	6.5047	1.1241	6.82666	3.06712	5.44348	0.639509	1.23692	1.12877	1.31253	0.723804	1.77621	9.32999	3.11134	6.24703	1.27044	3.79717	1.68607	2.99425	8.86378	4.74154	4.10325	9.52964	9.46695	1.52108	1.55555	1.57542	0.391967	3.44353	2.1522
ENSG00000061936	SFSWAP	22.6245	21.6291	14.6377	29.2879	27.1147	20.3516	21.1489	25.8347	23.5477	26.5869	27.3557	24.3566	18.8886	20.3638	23.554	16.7721	23.1307	27.9375	32.1375	24.5537	30.0978	25.0245	26.8775	23.8524	20.4916	40.9191	21.9247	25.1842	16.1095	57.5151	24.4783	24.4755	30.7664	28.0651	31.7178	25.2214	20.8043	26.59	26.8084	21.5669	25.1669	22.6751	22.0919	20.3304	19.4973	26.0106	29.1793	24.4086
ENSG00000061938	TNK2	33.7322	53.9449	32.2842	28.5104	38.9784	14.0928	59.4701	43.1536	50.1307	21.8313	76.0242	59.6308	39.547	56.2536	76.5379	22.6225	12.9916	52.719	67.5924	34.922	34.8694	54.7742	72.1781	68.0182	51.9175	57.0897	67.363	53.6149	34.4342	92.2562	32.5275	60.6567	52.8988	33.2859	80.901	55.5955	53.2231	25.8852	85.7124	65.137	34.2834	66.961	53.9184	43.8404	29.1101	45.1318	63.7725	64.2081
ENSG00000061987	MON2	56.6053	42.5862	24.1811	43.0099	46.6085	26.3423	38.6492	43.0811	25.9359	37.0334	30.0458	38.7278	34.3736	36.0572	46.5574	30.7934	35.2239	27.7715	50.3943	20.3396	26.5217	36.9528	22.0359	23.5809	27.209	32.8614	35.9926	51.663	26.4769	37.6688	27.11	25.0132	32.0674	31.5612	25.4337	29.2426	28.4702	35.5343	27.273	28.3657	20.8202	24.4986	30.5257	26.7413	25.7361	29.1011	17.9488	26.7865
ENSG00000062038	CDH3	6.14086	3.50128	3.19982	0.858075	0.426348	1.08065	0.316201	0.929611	3.08365	0.581633	0.142218	0.2661	2.00666	0.885224	5.89107	7.21711	1.10882	4.80247	2.09443	4.64324	1.42847	3.05166	1.09291	2.51345	2.85108	1.82952	4.41196	1.62958	1.86273	0.54983	5.78955	30.7681	22.6339	6.12677	43.2026	27.7146	12.0217	11.3651	21.1439	52.3599	31.4966	18.9318	92.9792	0.693358	10.1055	2.08012	27.3686	24.2889
ENSG00000062096	ARSF	0	0	0	0	0.0155303	0	0.0167978	0.012358	0.0326862	0.0286647	0.0133237	0.0141902	0	0.0802966	0.0428264	0.0152117	0.0137956	0	0	0	0.0833242	0.033794	0.0117913	0	0.0811882	0.06267	0.0123542	0	0.0381429	0.0161925	0.0847949	0.0201623	0	0	0.0268303	0.0158038	0	0	0.0228756	0	0.0592382	0	0.0151539	0	0.0377553	0.0121357	0.0418588	0
ENSG00000062194	GPBP1	83.9553	53.4369	59.7248	67.0877	71.5948	55.733	84.7138	63.0846	67.6137	83.7327	73.7252	73.6108	87.0602	69.2148	62.4702	84.4766	77.221	78.3712	99.3669	53.0959	83.8294	101.846	73.6015	69.9414	86.3341	90.2267	71.162	128.841	76.7141	124.102	110.413	75.002	74.6767	83.7582	63.3743	70.5947	69.949	99.1834	73.7029	72.9785	74.3874	57.7937	82.1115	77.5513	71.8069	82.196	92.328	71.6701
ENSG00000062282	DGAT2	0.474016	2.50547	2.8954	0.984905	1.12443	1.26613	0.344913	2.96172	1.28705	0.177367	0.501608	0.562106	0.86255	0.217028	0.582687	0.635933	2.79743	0.0949078	0.208347	0.245949	0.578202	0.574384	2.52719	1.31325	1.00611	15.236	0.579268	0.621219	0.387751	1.07875	2.78379	3.84076	2.23805	6.30071	0.703984	2.12067	2.27652	3.20657	0.116318	2.21398	0.678807	0.769796	0.274902	0.102008	0.76375	0.28691	0.908619	5.94847
ENSG00000062370	ZNF112	13.9879	12.3736	6.89494	6.93569	8.52517	14.6262	9.47606	9.40067	100.911	75.0337	7.25073	8.90706	6.81054	10.2334	6.13491	9.66813	9.10744	9.2833	10.1595	7.08652	10.2525	10.3518	7.86539	7.8179	9.05878	8.45796	7.7241	10.8122	9.23298	9.79349	9.90418	5.25636	10.4849	10.5641	8.28438	9.08462	7.25644	10.4365	7.77533	8.39909	6.06098	7.08022	6.94729	7.7653	6.78439	15.9971	6.33851	9.28037
ENSG00000062485	CS	99.4491	88.672	67.579	89.4826	74.6394	83.2321	77.9881	70.3195	70.4909	102.014	77.8893	75.3704	63.6443	74.6171	75.0517	83.5267	91.9807	95.6438	107.219	69.347	106.429	128.601	93.5155	75.8394	95.8168	106.256	76.006	122.872	116.928	131.961	79.0837	74.7584	89.5239	103.8	86.4963	102.99	91.8926	104.462	82.0552	104.386	89.0491	86.1435	95.1986	98.8052	83.0807	110.012	91.9441	98.5779
ENSG00000062524	LTK	0.212337	0.119718	0.0556182	0.0162634	0.253492	0.158895	0.0406474	0.0994712	0.35446	0.157291	0.142453	0.0201939	0.109246	0.133044	0.225331	0.110829	0.0518014	0.174995	0.0270944	1.97341	0.174348	0.125174	0.340236	0.221258	0.267027	0.161764	0.136795	0	0.213556	0.137544	0.538219	0.211358	0.52513	0.693276	1.30235	2.12497	0.0711232	0.0449795	0.263683	0.827719	0.0796667	0.338895	0.112373	0.109396	0.218508	0	0.375283	0.0196379
ENSG00000062582	MRPS24	43.3678	47.0364	53.1275	47.4606	46.8277	54.1929	41.8042	38.9375	137.75	46.559	40.7457	45.8441	63.6544	52.9524	37.321	71.8125	52.7527	65.1163	49.8523	50.3013	53.2646	52.2843	52.6662	51.6689	60.4676	71.9473	42.6484	66.3079	51.5321	61.5478	36.4755	58.0884	58.1366	56.1087	51.6275	55.9363	49.9581	41.5543	52.6334	64.6795	61.452	54.7989	59.0448	64.0716	51.8204	59.7735	49.24	63.4617
ENSG00000062598	ELMO2	16.9371	12.2709	9.57333	22.7624	9.13027	16.5753	10.7829	9.13415	17.9627	15.4254	10.5983	11.5301	9.90804	17.3888	28.6809	14.598	18.7162	19.6364	11.8904	15.0606	20.066	22.8314	15.6825	17.1545	14.1606	20.8485	15.4275	24.2812	20.7554	78.7893	17.6918	13.3783	15.2006	22.0524	17.9104	14.2381	19.0829	17.0749	15.2719	16.6329	15.0435	17.5527	16.1756	14.373	15.356	15.7646	22.5311	15.253
ENSG00000062650	WAPL	18.8021	14.9387	12.2659	17.1704	19.2892	14.7729	18.7097	15.5927	11.4279	13.187	9.71839	17.7737	14.5744	12.9352	9.34463	17.3993	14.2947	14.9199	12.3128	10.987	14.5569	14.2652	15.5209	13.7936	17.5416	12.902	12.5403	12.5535	16.4759	13.7285	15.8091	11.3473	14.3929	14.1045	11.53	12.3108	14.0928	17.2653	14.9316	17.262	13.2826	12.987	14.0888	13.2526	13.6542	19.5556	12.4145	13.2812
ENSG00000062716	VMP1	62.4335	70.1271	53.93	103.247	57.9937	56.9245	69.7973	59.0409	83.5413	52.6545	79.3042	77.962	56.0532	74.5008	101.946	44.7755	91.8682	51.085	44.1617	45.7318	40.6499	37.8321	34.7682	38.3412	40.8747	66.4095	51.1461	52.3692	56.2262	36.0208	32.8554	36.4017	31.1952	30.0145	36.8419	34.8328	39.1833	37.7904	41.4845	42.1882	34.7669	44.7966	40.5202	38.2581	39.493	41.7444	34.8387	35.9994
ENSG00000062725	APPBP2	32.5721	26.6265	21.2198	31.0789	36.3009	23.39	26.1898	20.5777	11.6388	17.5424	23.6344	25.9285	22.642	19.9956	15.6438	22.4199	30.07	22.8939	19.3763	17.6043	26.7103	22.701	22.7947	21.1963	22.3027	28.8015	21.0952	27.2638	21.84	13.1114	20.045	16.1215	24.3729	16.3134	18.4773	18.5443	20.1575	29.5493	21.5464	23.9846	22.2442	20.0854	21.7107	20.6125	16.4467	24.5553	18.3338	22.92
ENSG00000062822	POLD1	2.71973	7.94147	2.8163	2.53577	3.17576	3.87554	3.51105	4.01582	4.79123	1.48084	3.07832	4.7323	1.28437	4.43524	5.06324	1.73057	2.43868	9.16956	5.05338	3.31774	0.832556	3.0025	2.99773	5.04757	5.84843	9.01782	3.63655	2.49718	3.97906	4.74232	1.98741	3.54297	8.02742	9.05301	8.72244	4.22047	4.17966	2.03207	7.21729	4.01725	10.4727	3.5982	3.83747	5.23638	3.0257	5.05898	7.12273	3.88075
ENSG00000063015	SEZ6	8.03778	14.5823	7.20212	29.1984	10.0056	14.9684	13.5878	13.678	68.9569	43.1316	13.7225	21.1113	6.01145	74.6232	11.0109	27.7737	25.9018	15.5585	21.6709	7.24513	16.1836	2.61597	23.8575	5.07591	2.90938	4.75939	1.61683	1.48324	1.38882	0.759282	17.2827	2.73116	8.99204	7.98384	3.4513	9.0955	8.73727	3.85237	10.1495	40.3295	6.42398	1.32323	1.22128	10.2332	25.1437	3.44166	20.7005	24.5983
ENSG00000063046	EIF4B	36.9684	40.1789	32.9416	33.0094	79.7546	45.3648	24.1024	49.0863	11.8123	33.6611	49.7717	52.116	16.0391	19.3084	45.2781	41.4994	70.8373	65.8467	63.7739	84.1274	20.1397	62.919	66.4702	48.8278	35.314	75.0831	32.7145	43.7376	33.8868	65.4071	43.7666	21.1023	28.7328	18.6827	26.265	50.2254	18.4618	32.3592	55.1527	48.0378	37.5088	18.9964	22.0229	37.7287	14.5223	52.4268	81.0587	31.7721
ENSG00000063127	SLC6A16	0.318301	0.325862	0.447071	0	0.288704	0.0669547	2.06572	4.03705	0.106881	0.700312	0.0521517	0.198929	0.143366	0.60892	0.704106	1.21008	0.128282	0.810357	0.212381	1.26829	0.531844	0.295103	0.236531	0.273582	0.157823	0.394721	0.251492	6.11818	0.641471	1.07364	0.0714878	0.425626	0.259882	0.294952	0.0612685	0.0113203	0.319179	0.752153	0.708309	0.843017	0.190857	0.366292	0.0651653	0.404113	0.193468	0.205235	0.679255	0.0114505
ENSG00000063169	BICRA	4.78419	9.03993	4.75307	6.55233	4.32423	4.61882	4.66988	3.74906	5.06002	4.91852	7.23804	5.32581	2.1034	5.57333	7.83049	3.6663	5.37847	7.69186	12.8189	3.29353	5.25538	4.82808	6.30801	7.99589	4.97407	9.53423	7.55866	5.68519	7.0693	11.7574	6.7149	3.80496	7.56643	5.75627	6.955	5.81144	6.54291	7.60802	8.12133	4.58248	7.60588	6.41329	6.18013	7.32784	4.65341	8.26839	7.64148	4.78984
ENSG00000063176	SPHK2	6.01162	14.0633	9.94368	7.83459	5.37679	10.6358	6.90862	5.22667	9.29048	3.4979	20.9597	11.0653	13.3283	9.93912	8.12799	3.8796	6.49474	9.88158	9.12818	8.89461	4.31588	5.69771	8.91187	7.1533	7.34062	10.2945	10.0256	6.68301	14.1574	8.33406	4.25032	15.1735	9.64713	13.1237	22.8666	9.40826	7.86852	7.21791	10.8598	9.94349	14.6902	12.8164	10.1739	7.15832	6.61056	12.1364	18.2703	7.53497
ENSG00000063177	RPL18	670.128	1501.77	999.015	885.566	1249.64	1404.51	947.193	1092.55	714.984	579.23	670.731	965.206	842.31	604.37	951.901	1220.06	623.764	1512.46	861.212	1066.77	471.412	576.752	1025.67	917.479	779.034	1662.56	666.54	1071.93	505.928	1496.74	878.802	625.605	769.693	846.184	771.76	1033.39	688.852	550.145	770.514	901.126	969.871	701.809	665.949	875.535	748.093	874.493	1084.97	795.551
ENSG00000063180	CA11	24.5306	40.1868	27.3678	19.485	20.7328	32.0894	18.0196	20.5362	33.619	18.2153	35.6087	25.7985	21.9833	65.2079	37.0269	31.1322	25.8625	29.1732	66.7478	35.6379	39.7481	82.3992	37.3042	90.8607	97.4007	55.9101	71.2384	34.6458	69.7738	53.7172	82.3619	64.5885	69.2754	42.5712	82.7411	81.2855	94.672	40.2273	79.5219	87.0454	61.0515	75.5136	52.0745	112.882	35.7321	63.6696	69.9756	85.8668
ENSG00000063241	ISOC2	8.10265	46.657	26.5564	14.8233	13.4319	29.5609	25.6346	16.6285	13.4153	6.67554	38.3398	38.1317	31.5124	22.5338	23.0539	11.0297	9.97633	9.46991	40.6537	24.0352	10.5896	7.36373	41.6931	23.3674	24.1485	33.3906	24.024	35.0011	13.3326	23.5622	12.3985	24.4211	18.6857	12.3243	29.4298	25.4019	16.393	7.05679	20.8873	21.2809	32.1833	33.9963	20.9496	28.2906	14.1139	25.2827	40.2378	19.5647
ENSG00000063244	U2AF2	91.9751	203.52	109.046	82.8495	78.8456	106.714	83.4909	97.6533	109.222	71.7907	177.391	117.471	74.6013	97.8217	142.981	59.6309	73.204	149.647	157.841	108.37	48.8916	99.6775	99.6857	122.199	131.213	189.487	109.211	84.3851	83.8108	113.174	113.941	134.518	145.791	168.017	180.92	128.584	109.073	84.3872	157.863	120.21	168.905	137.34	110.314	137.529	109.51	153.383	163.668	121.5
ENSG00000063245	EPN1	1.43285	2.22213	1.39364	1.41352	0.918483	2.34815	3.11107	1.82042	2.07367	0.304638	2.40343	3.35053	3.33985	2.53909	2.64058	0.54495	0.708184	0.79237	3.48283	2.88365	1.87079	1.01893	2.59322	2.46624	4.22944	4.0713	2.90183	2.25958	1.57421	2.62512	4.11002	2.93154	2.53693	2.80627	11.1291	2.92019	1.18726	1.57544	3.0134	2.01514	5.59921	3.11909	4.18218	3.84613	1.1889	5.1536	2.29423	2.42347
ENSG00000063322	MED29	28.0158	45.2111	40.5356	32.2078	27.894	45.9991	27.9926	26.5349	36.6536	22.0625	54.5996	39.5731	34.3107	32.3358	30.0321	27.3319	17.3324	40.9917	44.0283	32.053	26.6421	31.8525	29.0159	30.258	40.1678	41.7707	28.9974	40.4014	30.9459	26.6598	49.2897	33.8207	32.2815	39.0106	41.0358	42.3434	33.1786	30.77	33.2595	34.7222	42.7045	42.8818	44.3121	48.0411	29.2722	40.0238	36.9278	43.2207
ENSG00000063438	AHRR	1.98343	0.821236	0.968722	0.0893234	0.948153	0.413937	1.49158	0.355835	1.10775	0.199933	1.02804	0.281842	0.230638	0.662828	0.149104	0.232271	0.302105	0.342147	0.839888	0.782405	1.0033	0.0866933	2.7895	0.358997	0.118305	85.7786	0.263115	1.84695	0.0589077	24.063	0.772748	0.270897	0.405037	0.953854	0.390451	0.468128	0.130083	0.305865	1.45709	1.56055	0.544026	0.258743	0.104011	0.0651738	0.468329	0.067719	0.242541	1.23508
ENSG00000063515	GSC2	0	0	0	0	0	0	0.0785039	0	0	0	0	0	0	0	0	0	0	0	0	0	0	0	0	0	0	0	0	0	0	0	0	0	0	0.0357545	0.0315311	0.0750275	0	0.0884495	0	0	0.0709253	0.252486	0	0	0	0	0	0
ENSG00000063587	ZNF275	20.2452	14.9742	26.7984	19.3124	19.2484	16.5899	13.3917	11.1809	3.65362	12.217	18.3965	18.5988	8.85752	12.6879	9.89336	15.2443	10.6611	5.70676	13.6803	15.344	18.2659	6.96381	13.2752	13.3866	4.4821	7.69722	14.9575	7.54206	4.16106	8.29298	52.794	16.6742	30.5712	40.7403	19.8027	32.9723	11.3806	43.3814	19.8569	31.8521	33.1254	20.6147	12.2374	20.1838	8.32629	4.08739	19.0822	25.3106
ENSG00000063601	MTMR1	30.0204	12.0275	7.99411	24.5377	22.4676	11.2021	22.1416	21.4473	13.9323	22.2726	11.7889	22.2826	11.4934	13.4367	15.1261	13.872	7.18911	16.7547	9.34534	11.1436	24.7244	17.5222	17.064	13.6925	13.651	21.3857	20.6079	11.8007	14.7049	14.305	23.9467	14.6914	15.1576	16.2667	13.5391	12.7876	11.8446	19.9768	17.0517	12.3692	12.9668	11.5144	12.0448	24.0727	16.4562	18.6194	20.1112	13.7721
ENSG00000063660	GPC1	7.24262	34.8833	6.56468	2.33703	5.3835	5.34089	32.6987	12.7461	1.38048	3.40366	6.48519	41.5985	10.6207	5.73324	6.22349	9.49194	2.87319	4.6897	28.2875	22.0404	21.4254	37.7955	124.398	15.2567	22.9092	16.6011	8.83467	22.2144	8.93536	29.8201	9.63561	42.169	125.184	100.365	57.2667	21.6671	15.0646	39.6971	107.643	49.8664	56.2018	22.4481	25.644	9.53081	53.0943	28.1335	78.4047	50.8949
ENSG00000063761	ADCK1	8.29727	7.42493	7.85546	8.06605	14.2598	11.6861	8.30161	9.827	15.7364	14.9744	15.3327	7.84293	21.8812	13.0643	10.509	8.57322	10.5963	18.5186	8.43234	6.74056	10.2731	9.95693	9.58285	6.23872	9.24034	81.4316	7.73052	9.7862	6.72807	23.0087	7.00762	9.39045	6.89147	8.78579	8.55788	11.2183	8.84098	8.98691	8.14512	10.201	7.26467	9.15714	8.11133	9.41969	8.66427	7.74562	7.87965	10.8508
ENSG00000063854	HAGH	32.5664	54.6177	63.6624	62.3903	50.7214	124.009	69.737	74.233	74.4086	39.6664	126.284	89.5779	95.5943	87.3749	56.1715	48.1723	40.1281	83.1479	90.646	68.9019	57.6524	107.805	193.275	120.589	185.435	104.197	96.9397	112.109	119.581	54.6685	71.6261	75.2224	82.3764	94.7787	115.02	126.129	92.0752	57.5719	91.5674	99.0957	155.773	117.647	88.7481	113.804	76.8006	162.856	195.986	135.434
ENSG00000063978	RNF4	6.39346	6.29726	3.32087	8.8043	3.65228	2.71007	7.15468	3.73145	7.06862	4.9397	5.23768	4.39013	3.01207	5.15548	3.92444	3.29994	3.90175	3.08146	6.17671	7.55016	1.94095	4.27562	4.03644	2.79798	5.40927	2.66065	5.52874	4.7245	4.42174	2.71245	7.93781	6.04296	4.84633	4.59923	4.51113	3.45243	4.32764	5.26614	6.22078	6.33393	4.57951	4.63994	2.06418	2.92498	2.8181	4.85786	6.43682	2.54201
ENSG00000064012	CASP8	6.18215	7.14506	4.49619	1.30823	4.29439	2.44801	1.31537	3.68156	6.70515	5.63579	6.15685	1.50234	4.59363	1.74222	4.0781	1.19715	8.58193	4.51049	3.61319	7.01715	2.54682	0.96292	1.48795	2.94357	1.89167	1.75507	1.87045	1.71585	3.68419	1.13062	2.76008	2.49645	1.92153	0.855715	2.11717	0.520659	3.19802	0.957948	2.08527	3.03765	2.03773	3.64579	2.11486	1.24236	3.06838	1.43283	2.59711	0.472897
ENSG00000064042	LIMCH1	14.9867	8.16563	20.5798	25.0036	25.6105	28.993	27.7659	19.8103	8.06491	18.1555	29.4895	22.0352	36.3667	27.667	22.1791	30.4034	21.2034	28.8625	23.3938	30.0373	30.1538	41.8611	20.5136	29.4163	32.1699	31.8317	32.9408	47.273	45.6188	29.8065	39.0654	19.0706	16.4298	18.1859	17.1166	17.2311	24.8706	21.2111	28.0717	15.1584	25.0515	16.8867	16.2389	25.4125	21.2754	56.4827	14.0017	18.4811
ENSG00000064102	INTS13	13.8228	7.92721	4.49423	3.69792	10.8557	9.65081	16.2687	5.7313	9.59927	10.093	10.0461	9.10773	5.66796	7.8917	7.3519	4.90846	9.37075	6.61605	10.7206	4.31248	5.32672	13.4731	10.8765	7.88946	9.73388	9.14829	7.16307	13.0387	5.96024	13.6393	6.46591	6.76065	9.57605	10.6162	5.14694	5.88164	8.15582	7.19162	6.5109	3.60976	4.25763	7.09405	3.13036	5.46535	10.1692	8.5903	5.92895	3.8228
ENSG00000064115	TM7SF3	103.087	78.8299	88.5626	74.2183	339.668	116.333	143.091	179.819	114.343	126.948	92.173	93.5717	84.4955	82.4033	81.4909	59.211	64.8015	50.9005	117.299	84.4308	89.9386	106.173	130.896	68.698	58.4678	43.6697	140.656	93.823	70.4931	246.833	70.7242	78.639	81.7668	61.8534	60.9543	72.7273	71.2682	86.8376	70.9627	56.5944	64.9214	76.9644	68.5181	77.0668	71.5866	50.0093	69.7919	41.4714
ENSG00000064195	DLX3	0	0	0.0560443	0	0	0	0	0	0	0.011685	0	0.0115207	0.0134034	0.0299323	0.227378	0.186211	0	0.0174141	0.012239	0.497652	0.0113192	0	0.0192539	0.034527	0.0361653	0.0511082	0.0302429	0	0.062214	0	0.780627	0.315604	0.177071	0.06118	0.35094	0	0.1099	0.201643	0.541544	0.112937	0.0845886	0.315292	0.23484	0.0348961	0.164724	0.0792738	0.329516	0.0132732
ENSG00000064199	SPA17	31.3057	27.0567	23.5409	15.3181	33.0579	37.9562	34.4083	27.1892	75.646	49.1498	7.9883	24.32	28.3431	27.7588	18.5251	35.3342	29.3713	33.507	30.0397	29.0831	17.7418	45.0529	17.9279	25.2014	33.7938	48.9371	23.6549	30.5755	27.5369	19.8786	16.7302	26.2014	20.6884	24.0371	18.1486	23.3747	22.4276	28.2839	22.5978	22.0521	21.1522	29.3113	33.6294	32.0341	36.4961	24.5856	29.7811	21.8936
ENSG00000064201	TSPAN32	0.209591	0.0472312	0.0143279	0.132165	0.415143	1.40794	0.054347	0.774029	0.689983	0.451085	0.0435601	0.184066	0.477058	0.347411	0.0134296	0.0820798	0.139114	1.28441	0.162737	2.01688	0.139486	0	2.1653	0.0883885	0.109264	0.472907	1.23093	0.112937	0.195841	0.0857094	0.576723	0.316492	0.297661	0.0269173	0.38371	0.226617	0.269331	0.133138	0.196385	0	0.29224	0.742462	0.274546	0.303996	0.317585	0.130654	0.203958	0.058162
ENSG00000064205	WISP2	0.155275	0.0503506	0.136993	0.319036	0.404297	0.22946	0.0732788	0.258725	0.147969	0.176731	0.23379	0.0700127	0.0323382	0.109132	0.476534	0.16547	0.321147	0.319685	0.371511	0.654179	0.166445	0.0353134	0.123075	0.462203	0.221829	5.61201	0.163712	0.274584	0.502658	0.347067	0.281996	0.0921102	0.213856	0.236237	0.132842	0.148506	0.242543	0.21642	0.0735306	0.156225	0.564404	0.259375	0.294401	0.118823	0.136914	0.460253	0.160528	0.0816566
ENSG00000064218	DMRT3	0	0	0.0680224	0	0	0	0	0	0.0737992	0	0	0	0.106198	0	0.0212069	0.24103	0.0136617	0	0	0.0204225	0.0412304	0	0	0	0	0.123905	0	0.06209	0.755446	0.497123	0	0.0199683	0	0	0	0.438245	0	0	0	0	0	0.0263585	0	0	0.099719	0	2.47405	0
ENSG00000064225	ST3GAL6	4.67722	9.43588	23.6075	26.2403	22.044	18.8399	24.1548	2.82078	10.5267	7.68905	44.4287	10.0677	28.7566	6.11581	8.77292	8.15044	42.0377	2.29441	11.9029	9.65787	5.48781	1.60766	15.105	4.37627	0.790018	1.79198	3.0526	16.64	3.79594	4.88958	16.1448	11.8884	1.08887	14.5	6.7905	1.5844	10.8852	1.51147	3.9147	1.0301	2.61927	7.10995	3.11441	31.0875	5.43194	2.01233	25.8385	1.20235
ENSG00000064270	ATP2C2	3.82598	2.97081	0.645552	0.0677378	1.32618	0.0549363	0.0480558	0.603195	0.129649	0.495379	0.232451	0.310765	11.4807	1.21277	1.29993	2.99514	0.310459	0.0636084	5.04231	3.25105	1.51098	1.61524	1.02898	0.918275	0.00668596	0.774348	0.731156	0.0360293	2.65579	0.526945	0.336901	4.68824	16.3782	8.62046	5.54195	4.37447	5.47644	10.0215	11.3093	3.92445	4.88245	5.9829	9.69345	3.14858	2.19731	0.0264562	4.02284	4.62049
ENSG00000064300	NGFR	0.633571	0.459351	0.598357	0	0	0.13666	0.113098	0.922707	0.0636733	0.0173923	0.110882	0.0515851	0.670977	1.78778	3.66854	3.16317	0.0837956	3.12696	0.018216	10.2851	4.87118	0.264657	8.66344	4.37369	0.720843	30.1227	2.96635	3.85704	2.50425	0.581596	0.470932	1.5971	0.294827	0.0911994	0.548846	0.240742	1.1225	0.495914	0.960522	0.473489	1.60229	3.9417	0.18487	0.0433747	1.73824	0.125585	0.734246	0.0990155
ENSG00000064309	CDON	8.3914	5.92579	5.12699	4.28296	5.38033	2.36209	4.41066	6.89231	1.81988	10.2135	4.39362	5.79123	3.20678	5.80099	3.54216	7.51157	4.0329	3.99065	4.44217	9.14602	3.83239	7.25913	3.00808	7.73839	6.26242	2.67735	6.98616	3.32326	4.67236	2.982	8.414	5.46997	3.31986	6.13867	3.15248	4.60689	2.07981	4.46078	3.33323	6.26429	3.75884	3.41943	3.80936	3.34724	6.51403	1.94531	8.8567	2.9392
ENSG00000064313	TAF2	25.2864	22.8225	17.9238	27.2697	21.3825	12.1921	19.7671	19.8065	17.7792	23.6819	10.722	17.7104	18.9781	24.7902	19.0993	20.3508	21.5753	15.3869	13.3791	14.2781	19.3299	17.9429	17.6987	17.9281	17.3373	28.5937	15.4023	15.0485	21.2915	32.6293	21.1695	13.3074	12.7076	17.0538	12.3639	14.8693	13.1065	16.1225	12.3015	16.6886	12.4586	12.7016	14.5892	15.83	17.3177	18.096	12.6238	15.8732
ENSG00000064393	HIPK2	25.0632	21.3255	19.1995	22.7368	23.4182	19.9696	14.2545	13.3821	25.6537	14.2048	17.0036	20.0117	44.478	10.5008	9.52654	25.9931	19.2721	9.69062	12.9608	9.97832	9.35893	10.0239	8.13808	8.90141	4.77634	16.502	10.0573	5.72909	5.72885	4.84739	10.9257	4.01817	6.48141	4.70707	3.82119	5.99428	4.58406	6.98074	16.4255	16.1923	4.68661	5.31909	4.37473	7.49306	8.82407	6.96945	15.8099	11.8598
ENSG00000064419	TNPO3	21.8295	20.1635	20.1092	26.5157	27.7741	20.6632	23.2082	22.3656	14.0101	21.5826	20.5965	26.4452	30.1264	18.0724	16.1843	33.8662	24.7735	23.3003	24.0504	17.0914	18.2502	18.3993	17.8073	15.9341	17.7327	24.2562	13.5997	20.51	17.239	22.3264	13.0418	14.4657	13.9454	18.7238	12.9105	15.4387	14.6015	15.9677	15.0311	17.0747	14.5515	12.1963	15.2231	20.8255	18.682	19.2722	25.4379	17.2532
ENSG00000064489	BORCS8-MEF2B	0.652222	5.67379	1.93508	1.40446	1.46736	3.07315	3.96306	2.74657	5.78156	1.40286	3.13783	3.41192	2.59981	3.18273	2.04424	0.949082	0.919566	4.18051	3.88495	3.71099	0	1.75074	2.65631	5.13486	5.62903	6.95929	2.17129	2.9523	1.63173	2.03976	2.84888	3.73588	3.76445	4.61748	3.90018	3.40738	2.4113	2.1947	3.71067	1.26811	5.13822	3.56839	2.97571	3.35207	1.55224	5.55281	3.46637	2.33147
ENSG00000064490	RFXANK	18.0641	42.8435	37.0466	28.4395	15.0374	24.0754	26.6416	28.1852	71.3037	26.6358	33.3367	18.161	28.0461	34.2292	43.0432	34.7872	19.998	46.8469	36.7613	44.2318	18.6522	36.6696	38.1915	53.1793	62.5021	42.0984	47.7559	37.6133	35.9746	38.5965	26.038	45.3714	44.5707	48.6569	46.9879	43.6856	38.5854	26.2679	44.6997	45.6625	54.2467	46.4594	38.4185	37.1165	32.4965	51.5445	75.2115	40.5757
ENSG00000064545	TMEM161A	3.05387	10.3359	4.55556	4.03488	4.29214	2.77559	2.17152	4.28095	8.34635	7.98594	7.98733	2.13574	4.83596	3.51716	11.1972	3.71391	6.69993	4.55538	8.77955	3.77898	2.85521	4.48452	6.5076	8.31289	4.29365	13.2736	6.58955	11.3174	6.50944	12.2001	3.31666	7.55873	7.90611	8.59743	6.02063	4.56722	5.12236	4.60734	7.7437	6.86067	4.34586	5.94337	7.33664	4.41442	4.08657	5.43418	10.5094	6.85562
ENSG00000064547	LPAR2	4.67389	10.3334	5.05296	3.4459	3.73558	2.66865	3.99225	5.63558	16.2295	13.0374	5.8119	3.34932	12.7097	9.9666	1.91717	5.98833	6.66838	3.53801	7.4566	4.99691	5.50551	2.22889	3.73951	3.70868	2.06557	1.27872	3.85002	0.841295	2.23434	0.515721	7.86378	4.04089	3.82731	4.87348	6.97669	2.03484	2.81094	7.38507	2.42874	2.90369	2.52927	3.106	3.03451	2.55346	4.05968	3.06793	6.50947	1.81092
ENSG00000064601	CTSA	81.0183	145.155	136.339	144.457	164.405	108.648	107.289	133.148	76.3871	79.8937	102.763	112.947	75.8368	130.17	97.1876	43.6243	90.5744	83.3185	84.0309	84.108	81.7055	44.1811	73.9655	96.7269	99.109	65.2062	91.2794	68.618	59.7486	143.358	76.879	137.396	88.2988	92.7957	105.804	94.2129	94.6099	60.3858	92.761	140.527	80.4237	120.621	100.163	111.717	125.044	65.0185	150.488	103.924
ENSG00000064607	SUGP2	69.9577	79.2427	42.8096	70.1724	56.4899	51.947	60.0892	57.6251	69.7944	97.0328	61.753	56.6487	60.8436	61.5858	81.723	58.3853	61.9944	73.7367	114.722	45.0451	80.9915	69.8423	74.8225	57.7607	54.2194	69.0135	61.6704	77.6731	74.3275	75.4438	77.06	64.3344	69.5904	60.4476	75.0275	52.5728	53.3437	79.2952	73.2941	36.0425	44.6854	49.073	43.034	51.5661	70.2672	96.6734	72.4244	55.1433
ENSG00000064651	SLC12A2	7.60819	7.43309	5.81475	7.28305	8.18413	9.25812	10.9467	17.4996	11.178	13.9088	20.7464	17.6572	25.0848	36.6451	16.1662	21.6814	13.9086	15.9415	18.7801	8.13008	20.1975	14.309	20.0938	7.74734	13.7091	7.97138	18.129	93.6816	14.0506	19.6092	14.4244	3.94916	4.33088	2.92847	6.00928	3.83781	10.5769	5.15713	5.22486	4.88884	4.47605	6.39918	5.90195	7.56211	7.64286	20.3168	5.28169	4.28971
ENSG00000064652	SNX24	13.5978	17.0516	13.2604	12.4296	14.2938	12.5974	15.0638	11.655	21.6861	18.6009	12.2901	15.3916	22.4352	21.1107	16.2955	22.8903	22.3634	16.6603	24.3564	13.289	24.0615	27.5676	14.6773	17.5647	33.5335	19.2276	17.8065	31.5866	31.8549	19.2764	22.6044	11.3455	15.5265	16.6483	16.6276	14.9469	14.4092	22.419	20.0798	16.6937	17.0833	18.0594	17.8932	17.7722	16.3805	28.6955	16.152	17.089
ENSG00000064655	EYA2	0.0520852	0.0885426	0.573818	2.6051	0.0697309	0.151288	0.120926	0.0223531	0.0268015	0.3217	0.232725	0.903104	0.307002	0.431032	1.17396	0.997541	0.209088	1.11522	0.0673917	3.92061	0.62315	0.224109	0.790788	4.09006	0.203578	2.19343	0.857157	2.94659	1.99	0.149626	5.88158	0.27127	0.152383	0.902274	0.181642	0.0568188	0.580518	0	0.709008	0.217533	0.159631	0.428989	0.054466	2.03504	1.22617	0.196289	3.63205	0.152891
ENSG00000064666	CNN2	1.664	3.20826	6.6345	3.12587	2.14449	3.85071	1.56027	5.60373	6.68727	6.43815	6.6682	1.81977	4.55851	3.3472	9.62946	5.61454	8.27332	15.3883	2.17153	14.4436	7.20845	1.51072	14.4723	24.8997	1.4022	3.56193	10.7776	13.1803	11.9421	12.8878	2.30661	6.23773	6.06676	2.08666	3.12608	1.26583	8.82993	2.1593	12.2491	2.65944	7.59834	9.51662	5.13785	1.58124	6.91855	1.89084	4.41192	3.05182
ENSG00000064687	ABCA7	25.6887	47.4453	20.8751	18.0685	21.3516	19.748	16.2666	22.0609	40.3389	33.0804	16.1411	17.807	25.5909	30.8149	28.7383	20.8901	14.6598	28.5369	67.826	29.7093	31.5292	71.3557	45.4579	101.775	52.0809	38.6265	98.9368	69.0518	42.0869	106.264	23.6611	93.7976	106.074	62.3013	103.105	58.8194	73.2836	59.8181	85.0015	35.3316	67.2668	59.2754	66.4814	33.3356	103.084	48.5442	56.9418	55.7163
ENSG00000064692	SNCAIP	1.38414	0.186229	0.564738	0.310244	0.0790092	3.94183	0.363208	0.938466	7.33323	0.484469	8.03492	0.429333	1.01051	1.32299	22.0353	3.01878	1.55627	11.7685	0.452405	2.40962	0.809588	0.506348	0.0655252	0.359144	0.0657624	0.846167	0.384143	0.389527	1.76929	0.54661	0.868867	0.521486	0.450353	0.288783	0.323038	0.143307	0.125768	0.252112	1.62832	0.0791838	0.336939	0.816665	0.540552	0.113677	0.704843	0.173501	0.536334	0.148734
ENSG00000064703	DDX20	7.67128	6.63539	7.35716	5.54199	4.85919	5.43328	5.61577	5.60416	6.54795	7.0417	2.95294	7.04751	6.77191	3.28832	4.09462	7.02133	4.37278	5.12909	4.45488	5.66794	7.88066	10.0354	9.15916	6.1158	7.29379	7.0945	7.12428	4.81799	3.6184	13.7021	6.94187	7.54297	12.0523	7.5693	7.60896	7.02329	8.71282	12.7237	7.62523	6.83525	8.36283	6.28493	9.50332	5.96735	7.49935	8.07634	7.05234	6.91588
ENSG00000064726	BTBD1	55.5526	31.8123	44.88	74.9538	58.8371	40.1183	58.8349	46.1481	30.3073	54.2944	49.5393	59.5322	67.1149	51.4569	29.3405	47.246	35.9382	38.5218	43.8652	38.8287	75.8361	46.1404	46.969	32.7628	41.6999	20.0381	38.914	55.9606	48.4965	38.0762	33.6279	33.2526	31.4119	32.1277	34.1805	43.9365	41.6571	38.7435	35.9288	47.1199	29.9344	34.5972	41.4056	34.2479	36.2251	41.6387	46.5853	41.9296
ENSG00000064763	FAR2	0.919829	2.2485	1.44908	5.45452	11.2855	6.88336	8.68	1.80911	6.64157	1.84009	6.06714	0.496761	0.955181	0.90619	1.19083	2.36994	2.52278	1.14262	0.823182	1.92688	0.947727	0.340439	1.01745	18.1065	0.412388	2.09745	22.7369	0.611951	0.965942	1.2098	5.13491	2.72249	1.79591	0.216328	1.06148	2.2159	4.66719	1.31385	4.48077	7.02792	1.08425	2.24601	1.90425	2.15585	5.71688	0.272516	0.348874	6.46101
ENSG00000064787	BCAS1	0.0323904	0	0	0.134649	0.0167831	0.0951295	0.143338	0.0311172	2.29445	0.0894243	0.0712518	0.06867	0.0430643	0.0527565	0.0540811	0.183904	0.0209436	0.142249	0	0.139338	0.149604	0.0409194	1.69833	0.0722232	0.0671897	84.2686	0.216662	0.382036	1.07232	1.88271	0.247452	0.0586138	0.0347714	0.175478	0	0	0	0.0171791	0	0.0120244	0	0.0386364	0.00506057	0.00471919	0.367544	0.00839846	0.349842	0.0220624
ENSG00000064835	POU1F1	390.236	405.743	236.991	786.736	241.964	335.302	505.93	476.805	362.862	726.428	509.506	627.495	455.045	421.526	452.341	538.03	942.369	510.294	649.155	138.513	9.25208	0.361515	1.83742	0.902179	0.0883259	25.5704	0.586028	0.312004	0.409218	0.950576	0.333515	1.87595	0.583596	0.606083	1.24302	0.144627	1.02763	0.207666	0.15721	0.351608	1.65444	0.284062	0.230388	0.173833	5.40796	0.982312	0.76462	5.06383
ENSG00000064886	CHI3L2	0.440906	1.05478	2.39229	1.08651	0.0922417	0.803402	0.200013	1.48017	0.878161	0.278372	0.364239	0.232163	0.247536	0.490231	2.51264	0.698927	0.757857	2.96126	0.207205	5.18747	1.6293	3.15335	0.508692	0.384841	0.355824	0.51361	0.110903	0.0964742	0.705969	1.74013	0.703154	0	5.54107	0.81766	0.231688	0.0236071	0	0.17375	12.3796	2.16616	0.199723	0.124581	0.087972	0	0.336466	0.097033	5.93964	0
ENSG00000064932	SBNO2	3.15111	1.60126	1.76497	3.17547	1.96822	0.345475	1.81136	2.74168	2.41201	1.09504	1.60291	3.1477	2.54112	1.50421	3.24418	1.19374	1.53952	2.10078	2.76051	3.73699	1.70267	1.38665	1.69113	1.12429	0.604502	5.94421	0.897161	2.65484	1.99854	3.27616	1.22755	0.826331	1.67275	1.35488	2.69124	2.33198	1.46707	0.863618	1.56048	0.752809	1.40428	0.920782	0.540451	1.7129	0.502402	1.42599	1.19773	0.0300783
ENSG00000064933	PMS1	20.5135	16.3586	9.28734	21.2869	23.2679	9.0229	28.3969	19.5075	15.5192	19.8532	10.176	17.1905	20.3772	20.4246	15.7899	20.6953	15.8377	14.5716	16.9729	12.5853	18.9847	21.5104	15.5767	20.4056	17.5362	10.0259	21.5737	18.1434	17.8287	24.2021	11.7003	19.7832	12.2532	27.596	20.6516	18.5097	20.942	19.2661	16.0469	15.9315	15.1794	15.6522	18.9872	17.9516	22.547	17.4148	15.7486	19.3119
ENSG00000064961	HMG20B	4.61578	8.08777	3.12757	6.94096	3.97591	1.04162	1.64391	3.10955	4.73387	6.7297	2.41695	2.01175	1.40293	1.74006	5.36238	2.87433	10.8688	3.37549	7.83312	5.69108	2.1583	5.40586	2.39184	6.35648	2.85822	4.38007	5.58195	2.37939	3.52697	4.26143	0.641281	3.96087	2.98709	3.65521	3.2343	3.40352	2.13409	5.12354	4.37949	1.87782	1.77537	3.06342	3.84081	1.3348	3.95351	2.21586	5.28112	1.46039
ENSG00000064989	CALCRL	6.84928	4.45118	11.8417	5.55636	4.49041	11.6258	3.49991	9.80666	4.03113	24.2901	4.53243	4.52756	8.58452	7.99025	6.06302	5.71104	22.2535	10.049	4.35643	19.6557	8.15584	2.49219	4.74513	5.24415	4.18946	20.3806	7.8225	3.68643	22.9705	4.11531	15.805	6.13226	9.10651	5.25933	2.65227	6.26034	23.2404	3.45252	3.09084	4.61879	9.60703	16.7954	8.42555	9.45256	17.4534	2.75067	7.22453	6.2239
ENSG00000064995	TAF11	29.1489	26.8543	23.9048	29.4972	20.0811	20.5752	20.8415	26.5145	39.5211	28.9914	23.785	18.7331	19.4264	18.8888	24.7172	24.3557	40.4237	28.8293	23.7258	18.3949	34.0501	46.4566	37.6008	28.8831	31.1671	19.0144	25.6409	27.3271	38.1459	24.125	31.5527	24.011	23.2604	20.6406	22.1794	21.5175	25.3362	27.9746	23.9998	24.5097	28.3553	23.2378	23.9697	26.9684	33.1727	35.1496	21.3993	19.9794
ENSG00000064999	ANKS1A	3.57339	7.6703	6.67372	5.82644	4.92725	7.35326	4.12748	9.52601	12.9436	5.85344	11.6099	4.85037	5.93057	6.09714	10.1685	5.54203	10.6131	7.59087	7.61799	7.21526	7.21369	5.12279	8.23034	6.29656	11.3582	5.11124	6.59449	4.92161	9.40928	4.53247	10.0953	9.91659	5.44813	6.53198	5.81529	5.76766	6.53372	4.92528	6.62151	5.77859	5.45151	5.8209	5.68738	9.28856	12.1278	8.78774	5.52444	5.93365
ENSG00000065000	AP3D1	34.8429	69.1532	37.9545	53.8469	43.5765	56.383	24.7614	31.1431	25.2621	25.7098	36.4765	42.5601	43.7978	35.8783	49.2451	43.993	43.4368	43.0417	68.5463	28.1314	31.7651	28.6914	41.6069	27.7886	37.0801	58.2269	36.9668	43.5979	37.7184	43.0617	31.9117	34.0352	36.1043	29.841	30.5584	38.9227	28.3994	24.6868	32.0711	35.5339	30.6542	29.9537	25.8418	28.8902	23.2615	51.912	41.029	36.1997
ENSG00000065029	ZNF76	59.7187	73.7338	47.6643	53.363	59.1147	54.8336	57.9632	60.3166	55.5917	51.6128	143.159	71.5856	55.7634	68.734	98.2895	49.0358	43.7673	93.6417	106.367	60.0641	80.3708	107.218	108.163	97.2348	92.8576	104.756	124.752	63.1229	134.258	117.112	142.217	137.115	108.348	202.624	108.27	106.726	88.9579	73.4551	133.01	82.9582	85.7541	79.7811	82.9203	121.769	121.512	199.389	110.042	89.1162
ENSG00000065054	SLC9A3R2	2.43298	15.0999	49.753	1.29704	5.23706	18.0683	18.2832	15.2525	39.8874	13.0733	10.9914	14.0385	23.9774	22.6975	16.6557	9.1224	7.94575	12.4137	18.5787	52.2823	5.08117	5.11874	18.2575	29.0348	18.5722	25.5758	16.5119	6.44157	14.1025	5.71172	6.30603	27.3603	19.5123	21.9315	38.7194	14.8814	14.8594	4.74401	12.8529	13.4869	51.2165	31.5222	15.1574	10.4669	16.2789	44.7257	24.3598	16.1003
ENSG00000065057	NTHL1	0.497826	3.70848	6.41261	1.58621	1.394	4.97207	4.05282	2.65552	8.38439	5.45114	4.354	4.56471	5.96682	8.33897	12.3469	5.74938	2.83093	8.49958	5.39148	10.0201	2.46289	10.6086	7.18403	11.6995	23.3194	4.72427	10.9769	3.46928	10.1579	4.81288	1.97033	8.85823	9.92205	17.7999	15.744	12.4648	6.13903	3.66128	12.1138	12.9866	21.2142	12.6018	9.77219	15.3803	5.80559	27.7924	17.0475	14.0541
ENSG00000065060	UHRF1BP1	5.53618	3.39407	3.45615	4.69132	3.98264	3.56943	3.23609	3.17512	2.63483	2.46231	3.90244	3.39789	4.24346	4.99442	4.74745	2.98866	6.7317	3.78818	2.82108	2.57824	8.916	5.2358	6.02974	3.58382	3.76633	4.28501	2.92762	3.84276	4.98583	3.45889	10.24	2.91298	3.64844	2.72531	2.71377	3.03895	3.18635	3.30537	3.48659	3.66867	2.49538	3.12313	2.92815	7.22326	3.20708	3.2458	3.94874	3.63435
ENSG00000065135	GNAI3	3.15888	2.90513	2.6943	3.888	0.983576	2.02553	1.90335	1.82963	2.9144	2.29935	1.72833	2.01224	4.50732	1.82681	2.21202	3.36844	2.58142	2.3433	2.94976	2.07816	2.87607	2.92733	2.2173	2.5449	3.50344	1.69184	2.7783	2.11943	2.64542	3.87912	2.83629	3.59234	2.84175	2.27152	3.63186	3.13961	4.17741	4.07277	3.44938	3.55395	3.62516	3.44584	4.396	4.05516	3.85205	4.47317	2.00395	3.38807
ENSG00000065150	IPO5	40.7979	38.8737	36.7252	52.5502	56.4174	46.4921	51.3856	45.9414	30.8826	47.1172	45.265	55.9943	72.0256	50.3362	38.9902	54.1253	86.7509	42.258	58.9569	41.871	44.3485	65.6617	47.4687	60.371	81.0702	59.1199	75.1546	79.713	73.3036	86.8226	57.9304	45.3848	52.8657	43.9237	47.2733	61.9799	50.2897	61.1516	54.0952	57.9373	45.4641	43.7249	52.6165	57.5283	54.9691	66.9976	50.8166	50.4487
ENSG00000065154	OAT	122.745	126.977	120.375	174.266	150.062	110.315	121.808	104.46	45.9791	117.68	64.0198	134.918	114.837	141.527	70.0866	92.317	48.8801	54.0579	119.926	104.802	163.794	97.5473	115.548	79.9663	101.792	75.5155	101.372	75.5616	96.9282	92.0152	132.69	109.838	67.046	101.664	99.8743	121.828	110.966	94.7264	104.415	120.54	69.6805	92.3978	100.246	170.744	104.312	90.905	148.461	133.649
ENSG00000065183	WDR3	27.1755	20.0253	22.2091	26.4207	13.5906	13.9287	13.1774	14.0135	6.21608	13.4144	16.2033	19.5809	13.9324	6.88647	10.6149	13.4758	12.2608	11.6521	18.4633	13.9959	30.2087	34.2934	27.5506	20.0387	35.2395	8.96048	18.5388	18.8164	19.1261	35.8087	18.1024	29.3762	14.379	9.81125	17.0978	33.045	24.0492	21.4322	20.1273	26.7175	15.7982	19.9381	25.1071	62.3459	33.1795	21.0268	19.7294	29.7658
ENSG00000065243	PKN2	40.617	37.3942	22.9047	27.2572	16.3196	16.4275	30.2295	23.053	17.8221	27.5721	18.9941	23.2701	30.9296	20.7117	17.3478	25.582	12.1681	16.9517	34.3721	23.9301	26.3203	48.6823	28.2654	28.3873	32.7355	30.1966	35.1259	25.8411	16.0126	31.3173	36.906	36.6286	43.4631	45.4664	34.8475	48.2025	34.4367	49.705	38.5027	31.3154	31.7132	32.0719	33.629	44.4642	34.4424	46.6456	21.6113	31.1393
ENSG00000065268	WDR18	5.24221	13.9571	9.89048	12.8527	5.65282	9.10748	12.1344	6.43214	22.0564	7.38154	11.9975	9.04515	13.1168	11.9059	14.5414	8.59869	9.21826	12.8653	16.4884	13.0861	9.16055	11.8834	12.6411	13.3771	20.9159	13.4321	12.1515	14.7933	11.8853	12.5107	15.8544	21.9834	33.1146	27.1666	46.4062	15.9146	15.0903	13.8513	21.007	19.5799	35.6487	23.0643	20.1168	8.06341	17.9791	17.0148	21.9508	16.5393
ENSG00000065308	TRAM2	1.71374	3.17809	4.82054	4.49147	1.62539	3.32395	1.96168	2.97714	2.02375	4.30321	3.92976	2.39365	1.69623	3.23616	3.12855	3.67823	6.60744	4.37529	2.29461	4.03812	4.986	5.70234	3.65924	3.95943	3.24183	2.65906	4.16309	2.27474	6.54946	2.1413	10.0936	4.92358	5.91487	4.92178	3.38454	4.66626	7.91134	3.68659	3.32313	5.08779	3.38531	4.99905	4.02037	5.6063	13.3473	6.40442	11.2318	3.81253
ENSG00000065320	NTN1	0.0849134	0.189248	0.698018	0.0462294	0.0577772	0.209707	0.0748625	0.20905	0.0152544	0.150081	0.0701251	0.0576425	0.240974	0.349795	1.20152	0.515654	0.0560226	0.698336	0.152109	2.74426	1.32855	0.10568	5.41402	2.7663	0.023685	3.48069	0.498151	1.95827	1.17806	1.34109	0.848647	0.288093	0.238615	0.167877	0.206202	0.172054	0.214881	0.0419073	0.74948	0.129123	0.285995	0.203815	0.227373	0.0823255	0.223769	0.0618291	0.956412	0.16588
ENSG00000065325	GLP2R	0	0	0	0	0	0	0	0	0	0.03356	0	0	0.195773	0.111459	0	0	0	0.00951655	0	0.0445158	0	0.301443	0	0.0126256	0	0.0158117	0.158587	0	0.082457	0.203616	0.705132	0	0.0210767	0	0.00602949	0	0.00602185	0	0.0093213	0	0.026446	0	0.00680123	0	0.150386	0	0.132281	0
ENSG00000065328	MCM10	0.114978	0.254327	0.215862	0.860867	0.205334	0.437796	0.241152	0.673283	0.821828	0.200417	0.404608	0.417187	0.748755	0.862335	0.0606958	1.41099	0.515139	0.161553	0.361714	0.396551	0.0871272	0.461286	0.263364	0.423366	0.171945	0.0845911	0.202832	0.330111	0.598628	0.138118	1.05886	0.0802147	0.122467	0.41007	0.17958	0.118596	0.210732	0.0999478	0.113632	0.148881	0.478756	0.148688	0.109446	0.736365	0.0752975	0.172576	0.502386	0.241961
ENSG00000065357	DGKA	44.9342	35.5925	16.0342	11.1663	13.5633	12.2744	17.0387	16.5785	28.433	12.6185	6.50522	12.7394	12.0715	20.9525	14.216	11.2396	15.2276	30.9462	31.299	23.9041	20.7486	22.9516	11.1665	29.0105	18.3544	13.826	23.9768	22.8235	22.6905	13.4368	8.98845	13.2504	12.9529	16.0355	12.1052	8.35632	15.3085	12.3502	10.5814	12.0645	12.767	17.9534	14.8987	5.81978	13.3957	12.5839	8.59126	10.7665
ENSG00000065361	ERBB3	0.816623	1.06201	1.64326	2.91335	1.50669	1.30196	2.02204	2.80343	3.61189	3.80341	1.9536	0.401936	1.53925	2.41728	6.01271	2.24758	0.778763	1.63492	1.78234	5.03749	11.6436	1.40057	13.2758	0.901249	1.60474	3.1568	1.27103	2.48378	2.96033	2.91005	2.05589	2.11562	1.84188	0.839304	1.51562	2.25391	2.65034	2.29443	4.89945	2.27776	1.41816	1.14768	2.72656	3.939	1.24788	1.99764	3.13059	2.01267
ENSG00000065371	ROPN1	0.087675	0	0.142957	0.110599	0.301947	0.110651	0.070869	0.401482	0.562672	0.0209836	0	0.0714053	0.308167	0.574608	0.255176	0.216583	0.097101	0.0917923	0.0629506	0	0.404511	0.0471556	2.09855	0	0.329355	0.246045	0.0172342	2.99915	0.260905	1.64244	0.0594668	0.110373	0.090021	0.0834239	0.168238	0.0630058	0.118704	0.0781386	0.227664	0.205154	0	0.138265	0.324399	0.173944	0.154131	0.0625838	0.106961	0
ENSG00000065413	ANKRD44	6.25384	13.1245	7.9713	9.54107	18.6468	5.65833	7.78658	11.7018	18.2396	22.176	11.7793	14.8626	10.6245	17.2745	30.3192	8.94635	20.5044	24.1931	12.4524	10.153	29.6319	9.28206	40.492	5.58972	3.38845	35.3966	17.6966	17.0428	13.0131	27.4964	17.8042	8.15063	7.41734	2.37091	3.46298	5.46283	12.7301	10.8773	8.82974	8.11522	3.99456	10.1828	7.37167	12.3198	10.3389	7.02765	4.43815	4.09883
ENSG00000065427	KARS	43.5948	44.256	52.1144	88.2771	121.696	114.302	94.806	100.718	81.6615	86.0284	87.7667	107.449	80.5593	75.2088	46.6485	80.28	103.788	70.2135	70.0285	85.1319	57.847	94.954	64.3344	72.993	98.0721	61.5756	65.907	71.6164	82.8622	62.6907	82.5491	100.308	75.0084	84.6053	82.576	100.898	106.466	87.2207	86.1242	112.416	87.6155	88.4836	94.2168	134.974	133.122	80.766	76.9433	102.581
ENSG00000065457	ADAT1	21.6516	16.9506	17.0568	32.3874	32.171	37.752	33.266	31.2343	49.6154	35.9026	38.2203	31.4271	24.4173	41.1394	30.6333	30.1057	51.7584	25.7846	24.7497	26.2062	43.8807	26.7271	31.4965	26.7554	28.8821	22.3739	21.5851	38.1201	19.2546	25.7544	17.9868	27.443	21.7249	23.9041	29.1638	30.2638	30.0043	39.2203	23.805	26.0423	19.003	29.2671	28.2762	34.784	31.0355	23.6863	19.1919	28.4716
ENSG00000065485	PDIA5	5.01367	3.32218	3.43962	7.12271	8.1414	8.09248	3.70784	3.24322	3.42235	6.04523	4.64662	6.2397	3.1388	11.0241	8.11279	3.34905	6.93737	5.14786	9.00948	3.26053	1.49012	3.90955	0.602768	2.82255	0.547549	2.89013	4.7858	1.98736	0.869659	2.39076	3.78494	4.46877	1.36425	4.89287	2.74268	2.85973	6.10945	3.31224	6.33819	3.16296	1.69585	2.71157	2.97725	1.75977	3.02278	1.51965	3.41083	5.48101
ENSG00000065491	TBC1D22B	10.3083	7.99592	7.43731	12.0573	7.39248	7.82766	6.30732	6.25826	8.08256	7.67466	8.95178	7.28324	6.46924	7.28383	6.09742	7.14146	7.73422	8.309	6.32273	5.48197	13.2551	8.64525	13.5658	7.47604	10.691	5.83547	6.6205	5.40932	13.5951	4.37443	14.6935	8.03247	7.96071	8.82261	8.61207	9.31603	8.63743	9.01011	8.97792	9.26585	8.59252	8.73413	8.67838	10.7278	8.16946	12.2024	8.23925	9.70602
ENSG00000065518	NDUFB4	214.859	358.191	319.393	279.116	252.7	290.816	307.236	255.464	303.057	237.507	386.846	489.46	487.797	503.697	246.857	154.953	153.863	296.85	303.273	184.641	156.986	237.192	232.226	261.977	394.986	267.715	261.695	214.525	254.996	262.679	235.938	265.767	247.484	311.633	288.128	359.988	249.244	251.997	264.742	251.86	274.15	331.619	300.106	424.433	252.472	323.622	222.764	290.533
ENSG00000065526	SPEN	16.6336	14.651	18.2488	19.123	17.3476	17.1034	16.3992	18.5533	18.1838	13.696	10.3448	19.7685	9.62608	8.94953	14.9009	13.8188	10.1621	16.1133	12.58	15.6186	15.4036	11.5099	13.732	14.8643	9.12461	12.8164	10.6984	11.4663	11.6541	28.6495	13.5712	17.1212	24.9981	21.2834	13.8853	15.1165	16.2278	16.462	19.7829	15.9054	17.8498	14.1683	11.7157	11.974	14.1836	14.2504	14.1104	20.0391
ENSG00000065534	MYLK	3.70133	6.09836	19.0176	3.91852	1.89396	14.5523	3.95516	8.01675	5.46879	19.6211	14.5079	3.80939	5.42472	7.60738	9.2658	11.6974	13.1294	21.9477	6.58223	29.7293	8.43357	5.06985	4.90112	14.4792	24.7006	4.89361	11.1269	4.8454	22.8701	7.81592	7.59591	11.2725	5.3578	8.64823	3.32825	4.17596	20.5575	3.4578	3.96936	4.93362	15.9461	16.2483	7.94258	5.33352	11.4673	9.09428	4.53281	6.58927
ENSG00000065548	ZC3H15	12.642	9.14634	4.20745	12.2339	10.0108	3.54014	15.7729	14.191	9.83131	12.8341	6.77685	8.48929	9.9453	12.9661	15.9842	9.33453	5.78743	5.63847	4.54121	9.04198	11.4603	10.2428	13.1853	10.0019	5.20978	9.24333	15.3171	12.3057	9.24017	12.4982	6.77045	10.9049	6.52335	15.5295	10.978	6.3786	11.433	12.4995	11.6066	4.29522	7.66766	8.60233	9.45954	6.58242	12.7269	10.8057	5.13115	7.27838
ENSG00000065559	MAP2K4	49.526	31.1613	29.9867	39.6141	32.8485	26.8021	30.9259	23.3	21.1112	29.5095	28.493	30.542	21.5912	18.6168	20.8311	30.9624	31.1067	27.2472	25.8689	18.1017	28.2923	33.3111	30.5888	27.19	40.1238	53.8706	32.61	31.3118	55.6774	23.0549	29.4322	29.0478	35.451	27.632	27.3287	21.8127	35.5679	41.4562	27.4498	24.3191	39.7041	24.8141	31.2274	43.0246	33.9021	76.0333	30.6176	36.6698
ENSG00000065600	TMEM206	15.0565	15.9572	17.7954	14.5369	7.93338	8.29018	7.00699	11.0493	2.89796	10.2508	20.4874	5.34712	34.118	22.8918	8.02279	8.75646	9.34289	8.53812	13.5045	7.03852	13.4763	18.1221	11.4384	9.76154	11.6722	5.66059	11.1259	16.7304	18.8674	18.8071	8.6474	6.44077	4.94165	6.6671	5.11229	8.27604	5.9502	7.95599	6.0543	11.3726	8.26368	3.99907	4.99559	9.0468	10.9815	9.95305	10.6222	10.2277
ENSG00000065609	SNAP91	45.3938	45.8336	30.702	30.8052	49.6581	36.6588	53.8699	44.6175	25.9553	43.4747	70.5	50.5452	60.4814	54.2337	34.1155	59.7654	44.7794	60.8765	53.5352	29.8074	29.1717	87.8721	77.7355	65.7807	76.2987	38.5497	80.2384	34.6987	91.1244	50.7503	95.0788	83.8934	96.3232	106.261	80.6241	93.3771	71.7775	84.7398	89.993	87.4695	44.9012	66.7465	93.7966	113.923	72.8763	147.874	88.5053	83.8462
ENSG00000065613	SLK	16.3386	13.1265	14.2733	17.9649	13.7032	12.2427	12.5226	14.5302	14.1271	19.3737	9.4556	13.4168	13.9249	16.6511	18.3127	19.1247	8.7457	12.6581	18.6887	12.0832	13.8058	14.1144	8.89848	8.50862	14.9617	10.0297	11.2919	11.0727	14.1066	6.25695	16.6043	8.80985	10.3569	10.2402	10.1437	7.9884	15.5188	14.2566	11.4327	8.87234	13.1257	8.56428	13.4637	15.4376	14.8862	16.0885	15.2625	8.95962
ENSG00000065615	CYB5R4	12.4716	17.377	10.352	15.8131	17.2786	8.3355	17.1849	10.9199	12.4796	9.12405	12.3071	14.4067	12.6514	13.7899	9.89094	9.32189	18.7137	9.29402	7.42316	8.35323	5.06357	12.5447	7.44268	9.68791	10.632	13.2451	9.45776	14.3985	12.772	6.98908	11.1715	8.38011	7.49125	6.83588	8.77117	7.22153	9.28505	12.5624	6.60209	7.59961	10.3463	7.93329	9.45989	11.1839	8.53262	17.7015	6.73763	10.0485
ENSG00000065618	COL17A1	0.572214	0.145408	0.616577	0.0560887	0	0.177025	0	0.0608706	0.608991	0.0553836	0.00428941	0	0.149271	0.320502	2.67384	0.258226	0.0854584	0.135006	0.0220791	0.768706	0.172091	2.48071	0.194998	0.137594	1.25833	0.148494	0.0758298	0.0115535	0.473375	0.0343181	0.835859	0.0149299	0.309158	0.351668	0.154458	0	0.161533	0	0.955604	0.255378	0.0313063	0.0818112	0.275641	0.372937	0.373926	2.7265	0.538635	0
ENSG00000065621	GSTO2	29.8139	34.2539	30.5218	43.4317	5.09981	44.4889	41.8713	42.6787	75.8918	77.2315	23.1693	25.6603	24.4069	27.5681	20.748	53.4734	21.2416	42.2013	34.0564	34.994	37.5994	76.7619	35.0338	47.9295	64.6377	36.3376	52.6293	42.394	75.9068	46.4967	40.6767	45.5762	63.1391	77.3231	33.8744	80.3966	33.1001	32.5351	50.8798	61.054	45.1747	46.7842	40.1228	56.9326	43.4633	71.7269	112.861	50.8239
ENSG00000065665	SEC61A2	32.4783	25.0987	19.1146	27.7804	28.3439	18.9057	27.0774	21.5649	23.9644	29.6028	21.6478	20.0068	14.6297	24.0787	17.4198	16.4457	28.9347	21.9741	17.6057	15.2932	36.3694	27.7994	17.4043	16.8404	19.815	15.4495	21.4652	13.7753	20.1236	18.5885	18.3729	18.3499	24.1583	26.6186	23.2158	30.415	19.7088	25.4598	24.8737	21.6542	18.1048	19.1066	18.3585	16.8547	15.2646	20.4108	34.6116	25.8801
ENSG00000065675	PRKCQ	0.573637	0.199822	0.280309	0.139335	1.37214	0.229334	0.55331	0.293835	0.162745	0.253109	0.0661597	0.201921	0.592153	0.0999557	0.0583672	4.30454	6.54592	0.64589	0.0407847	1.3237	0.113195	1.55317	8.0491	0.163253	8.8071	0.153525	0.313334	0.0529399	7.70379	0.133656	2.52646	0.218447	0.113693	1.33673	0.155695	2.95649	0.66783	0.0252219	2.38386	4.92729	0.070049	1.10676	0.165376	2.42472	0.935246	3.36707	0.0849954	4.99774
ENSG00000065717	TLE2	5.27246	16.8054	5.57786	0.865544	0.411576	2.42427	0.239841	1.1362	1.61978	2.37602	0.586334	1.30907	1.40691	3.46975	4.08317	3.58522	1.09875	2.86772	12.6774	17.8544	9.64254	15.0111	8.9268	44.2254	17.904	2.61688	29.9897	6.48832	18.8081	12.944	14.9339	28.2565	26.5083	23.0112	20.1533	23.7439	8.73836	12.8237	24.2685	25.8453	18.3115	26.2365	11.6943	0.939666	3.20569	24.6236	31.1833	7.67154
ENSG00000065802	ASB1	21.2221	15.5949	28.8691	31.5805	29.2159	28.227	22.1883	17.7289	22.8445	22.0941	13.0722	21.7423	17.5773	20.9265	14.8567	26.067	21.8023	18.373	12.2275	17.7277	40.3429	37.6887	36.6296	22.0762	23.6716	15.7244	22.6198	23.4801	25.8048	32.5429	14.1764	24.3262	16.7135	27.3479	18.458	22.8591	17.8859	22.1778	18.4221	21.7876	20.528	20.0827	21.928	29.1488	32.6114	22.9354	16.9523	20.5802
ENSG00000065809	FAM107B	42.4346	88.4356	25.9007	47.0657	52.4755	51.4427	23.6294	23.1062	16.4485	42.5483	101.927	26.9868	105.509	92.0134	38.4704	66.7602	38.5519	95.2663	80.1487	57.1095	30.9384	80.6837	16.4546	99.7301	39.2056	8.27157	117.046	4.44271	113.711	29.0535	44.8711	85.0541	44.7005	29.5019	34.5744	44.6717	52.0829	70.9033	49.0546	48.214	56.4171	30.2669	44.9316	37.7278	131.73	122.435	38.7675	61.518
ENSG00000065833	ME1	23.595	24.7823	22.872	22.2722	18.3129	14.8125	19.9112	12.7869	19.8683	37.403	28.1994	14.6973	56.0909	35.3788	18.2765	38.9815	56.1393	43.7277	23.5102	20.2223	18.8719	31.5847	17.3353	19.6852	39.7208	16.4242	29.6549	29.1525	49.587	19.4823	57.5323	30.0384	20.5767	37.1506	35.926	29.075	35.3545	26.8956	26.5946	22.1302	21.1888	26.7014	34.5846	48.8733	45.677	40.6382	28.0004	33.7029
ENSG00000065882	TBC1D1	24.2942	16.3201	20.7215	23.4983	95.712	20.9626	49.13	37.5485	27.6165	40.5445	41.5357	42.9877	30.8424	22.8815	26.7015	13.0134	23.6318	15.255	37.5542	33.6824	45.0858	35.9868	40.8185	15.6855	31.5889	9.86869	26.6151	18.0762	35.4048	19.363	41.8516	23.9026	6.68832	21.796	13.5429	8.73777	34.9396	16.1442	25.8579	10.3397	21.0557	37.3796	36.1162	12.6134	30.9119	30.0254	9.43282	17.8475
ENSG00000065883	CDK13	30.6304	21.76	21.1835	23.952	25.8414	21.8604	29.3394	23.0329	48.1622	34.6834	24.2206	29.8902	29.0451	22.1273	26.1444	34.3263	39.2472	30.839	37.2141	22.6531	26.9787	30.9934	25.2266	27.8868	27.5671	37.2104	25.7794	36.7842	29.6473	29.9106	31.3777	21.7521	28.8648	28.5786	24.5858	27.4146	24.53	33.6678	28.652	28.9901	26.3099	25.9446	24.1147	28.0903	23.0257	29.8344	26.9497	29.5567
ENSG00000065911	MTHFD2	36.7839	52.1991	39.6811	157.193	80.9136	85.7989	113.173	70.6976	17.0095	54.5438	25.8996	116.855	99.5417	39.0073	29.2843	85.4755	80.8849	20.6632	55.3531	24.8815	10.9381	8.5298	11.6724	32.1887	26.2246	26.6352	63.2787	53.298	84.8434	55.524	17.3266	16.7534	5.10933	56.5607	5.72552	18.2397	11.9466	7.75811	6.93469	10.8989	14.9815	11.4452	7.85866	56.8087	62.2628	178.016	11.0593	6.43323
ENSG00000065923	SLC9A7	22.5648	26.6233	23.5116	16.188	22.2033	19.421	17.5275	13.5583	5.69984	12.2446	13.7446	26.0276	15.5517	18.7809	11.923	15.532	10.4609	10.3788	16.4713	16.9593	13.3862	17.5064	17.6556	7.51579	17.8825	20.2535	9.86386	24.1852	17.5537	16.0836	21.7192	10.7354	17.6409	15.7484	10.5135	12.8746	12.0911	19.1916	20.1224	20.9333	10.7943	14.502	14.894	40.6607	13.7589	17.7387	11.5622	21.3074
ENSG00000065970	FOXJ2	9.50263	10.4517	7.8308	9.76462	10.6937	8.24472	8.476	9.76217	9.15696	9.56615	10.3512	11.8759	7.29258	9.9892	13.8028	14.7887	12.4949	10.8117	21.689	8.93441	10.6145	12.4653	8.36231	7.51644	9.93644	25.8312	10.7357	14.2493	7.28191	25.4798	7.83322	6.95713	13.3286	9.81221	11.1416	11.6989	11.8015	15.1886	13.2349	11.1453	13.2377	8.06599	11.2601	7.89084	10.2185	10.077	11.6688	10.6185
ENSG00000065978	YBX1	5.99355	4.88931	3.75607	1.90598	6.89976	6.33897	2.9899	6.86536	1.59468	3.84891	2.57163	7.41891	1.22412	1.32417	2.50686	1.70391	1.46799	6.01287	5.88196	3.12904	0.953948	0.965617	0	1.24605	0.613702	1.13023	1.74176	0.187906	1.21178	0.487094	0.795004	0	0.774388	1.27215	1.21155	1.59614	1.07131	1.07623	0.488345	0.91419	1.94629	0.707482	0.358625	0.180968	1.1181	0.308882	1.08834	0.865463
ENSG00000065989	PDE4A	1.42283	3.11657	6.4364	3.31679	0.148206	1.47765	0.993117	0.874965	18.3196	2.24594	1.33934	0.409105	0.967421	7.81472	4.08081	2.14407	1.0908	1.33454	10.5993	2.80363	4.01982	2.07332	3.21587	2.08587	1.78665	0.97561	1.97836	2.70919	2.32787	2.6957	0.458821	2.05726	0.335935	0.28136	2.26003	0.97424	1.31517	1.63044	2.07168	1.59744	1.73846	3.1266	0.625801	0.329009	1.32616	1.25255	8.43749	2.03691
ENSG00000066027	PPP2R5A	23.0593	21.4523	20.1803	31.1209	39.2995	12.9591	21.4759	20.5791	17.4261	19.2308	20.9744	23.1012	32.5053	34.3999	21.49	21.7752	14.3153	15.1985	22.6051	17.6042	29.4434	9.9219	21.4952	14.7887	8.14793	18.1026	16.0437	9.29571	12.5062	19.5982	13.9524	6.9449	8.02338	9.51765	4.49397	5.90393	8.91762	5.96302	7.21135	9.19	6.94026	7.21672	6.78479	12.2255	10.5844	14.9388	10.7396	8.8143
ENSG00000066032	CTNNA2	39.8259	51.0957	41.3253	26.7245	36.9836	29.9309	22.4402	23.8821	13.4507	42.5523	7.74228	25.6249	23.6085	37.0405	10.2111	28.4631	6.85154	10.8712	25.9372	12.1294	19.3053	15.6509	9.64421	9.02182	19.907	10.9799	14.278	9.22485	23.9134	7.54225	6.95052	13.5341	3.67558	3.52679	9.802	7.17636	10.618	7.95152	12.2955	9.36067	4.30099	10.0277	13.9602	14.1092	14.1025	17.4654	40.1435	8.61593
ENSG00000066044	ELAVL1	22.757	25.1298	24.8797	29.2156	35.0418	36.5164	26.3447	24.7138	15.9954	21.0615	42.1439	29.623	33.2494	27.2801	32.6506	31.4909	34.7172	32.9088	25.8701	29.9542	24.1378	29.8231	39.7192	39.5087	40.8864	45.8656	37.3038	35.4989	31.7752	40.4419	33.1077	36.2192	30.1887	34.2451	30.4151	36.4625	31.1037	29.628	34.7751	35.839	34.516	32.7476	31.7534	43.3678	36.62	46.6899	23.1173	37.2349
ENSG00000066056	TIE1	2.49067	7.51738	15.3593	2.06399	1.55391	9.62888	1.1769	11.7506	2.21219	5.95559	4.57533	3.44162	3.15757	5.44574	9.62124	4.92509	4.77038	8.88192	6.83127	13.7496	5.31898	3.36521	4.59396	6.56118	1.39207	4.88785	6.57139	5.58635	3.61648	3.5167	4.60691	7.60053	4.78906	3.34636	4.17247	3.36724	12.8835	1.07762	1.38287	2.22825	5.17262	8.79633	3.48432	3.22429	7.40049	2.54084	3.00963	3.27101
ENSG00000066084	DIP2B	13.7843	13.69	12.0149	20.1007	23.4144	11.6537	10.4258	9.33309	8.3712	9.06825	16.0126	14.5984	11.7682	14.8446	14.1443	11.646	21.3942	13.016	14.5295	7.31836	18.6451	11.1886	11.2816	7.95002	21.8589	12.8048	10.9331	13.6045	18.8872	12.8446	10.5851	10.5193	11.3623	10.4325	9.27498	10.1763	12.8695	13.3544	10.1318	13.7384	10.7632	8.97179	12.3697	11.2315	10.293	14.8166	10.478	14.4892
ENSG00000066117	SMARCD1	55.8475	31.8095	31.0254	29.0373	30.8866	28.4621	26.3306	36.2437	38.0066	38.0624	42.7601	27.6977	28.5964	38.9576	55.0325	41.8387	76.5998	46.1948	50.2617	38.2401	48.7821	92.0033	46.4981	54.1726	57.7273	52.464	47.5374	47.0656	51.7485	86.3365	45.0798	57.9467	76.2711	66.0001	76.447	58.8242	58.7139	94.5759	72.7562	61.6556	59.416	56.7938	58.0507	39.995	58.9857	58.8613	65.3562	62.2439
ENSG00000066135	KDM4A	28.7948	20.1989	21.1642	16.8884	15.7049	19.1772	14.3381	14.4714	11.9458	13.3944	8.53641	13.7522	11.246	9.77477	12.6618	21.3573	20.6755	12.9144	13.7098	15.5569	20.2633	35.7701	21.8907	18.2435	27.9573	18.2459	17.8512	20.383	28.6645	29.3365	18.1754	14.3044	29.4928	19.6568	21.5181	21.2161	18.1749	27.0668	19.4015	19.6961	23.9553	17.531	19.4047	18.7051	15.3407	29.7669	25.2208	20.8323
ENSG00000066136	NFYC	41.8794	28.2207	34.5813	32.3918	41.448	45.938	45.2716	39.2313	30.3914	31.2159	23.4094	42.225	33.0429	19.9125	26.876	41.7963	31.2266	29.579	31.0001	31.958	41.9188	43.0035	48.0805	38.3152	44.006	30.6619	42.0092	30.7166	41.2512	50.3268	23.7391	29.5075	51.7403	40.1119	54.3249	41.7087	40.532	56.6797	36.2499	43.2912	50.9735	30.6367	34.6182	40.9758	39.3442	43.6906	31.901	50.9016
ENSG00000066185	ZMYND12	5.02208	6.40518	9.58696	8.24596	16.0835	11.1463	15.1026	11.9033	11.3274	8.23565	7.88951	14.9176	12.4494	7.11134	9.4508	11.9209	7.9371	9.30804	6.6481	12.5642	11.4944	12.6133	13.0636	9.12353	9.44421	7.11787	8.08644	11.4532	10.3834	12.3812	5.44602	15.799	9.03801	12.0562	10.4989	15.0319	8.60652	10.0486	8.66554	15.1834	5.24003	10.061	11.3571	15.5221	12.4881	8.37263	8.38828	11.4808
ENSG00000066230	SLC9A3	3.05401	5.11356	5.24972	5.18913	3.42202	5.92502	4.26026	3.51217	5.58599	4.7009	6.07922	5.13867	6.6281	4.83948	6.53624	5.9393	2.96582	5.96116	8.38197	5.55318	4.90008	6.99458	7.17387	6.97029	8.61515	8.06774	6.38858	17.0098	8.02544	11.5614	6.18616	7.5452	6.5242	7.02696	7.80949	6.00133	6.76439	5.43977	8.81351	8.74549	7.11745	8.20884	7.32609	6.67701	8.07498	7.59589	10.9315	8.42905
ENSG00000066248	NGEF	0.926314	0.764835	0.299807	0.0214281	0	0.0528146	0.96964	0.229943	2.05707	0.0134816	0.0157794	0.115835	0.0681733	0.462442	0.866153	0.274073	0.0335719	0.0470777	0.256841	5.03229	3.67674	0.130063	1.11538	1.28853	0	0.227884	0.0689551	0	0.588533	0.0105211	1.88368	0.683193	1.47275	0.330881	3.39251	2.81177	0.868601	0.951375	3.39709	1.79117	1.56926	1.2592	1.12662	0.154922	0.359376	0.067981	1.75324	5.36423
ENSG00000066279	ASPM	0.387543	0.289634	0.0504494	0.977748	0.113869	0.320061	0.149258	0.274653	1.47669	0.272599	0.294875	0.163727	0.236199	2.50117	0.201059	0.0754521	0.59276	0.199711	0.387896	0.066652	0.0293704	0.242178	0.57248	0.0622775	0.179434	0.0102915	0.128247	0.258944	0.573643	0.0398375	0.0682896	0.0779743	0.0829774	0.132361	0.0668738	0.0349253	0.367887	0.122603	0.0630996	0.0858459	0.269243	0.132374	0.0125054	0.220229	0.0697682	0.377755	0.422733	0.0594999
ENSG00000066294	CD84	1.16429	1.11644	1.51078	1.0848	1.25462	2.01894	0.692473	1.92221	0.657961	2.40476	2.49983	0.693161	1.6711	0.825287	2.50319	1.65807	6.16109	4.14215	0.780398	3.45172	2.04609	0.641793	0.985452	2.29679	1.11831	0.571711	2.96017	1.36489	3.28662	1.20773	1.91824	0.740139	0.422331	0.508356	0.882959	0.439632	2.36097	1.34006	0.772688	0.91191	0.881359	3.53914	1.46661	1.20629	2.73831	1.11162	0.492779	0.137653
ENSG00000066322	ELOVL1	38.4947	46.2445	50.9136	48.191	25.7538	40.4144	19.1394	34.5655	26.748	38.6995	21.2165	22.7619	22.4724	20.5968	32.7243	34.4811	49.4433	28.0687	34.6602	43.3024	31.3085	39.4756	38.3202	40.3389	36.2998	42.8365	36.828	55.519	49.5209	172.43	36.8057	36.0267	34.713	34.779	26.671	26.8532	43.6187	33.0132	36.1683	32.6305	42.3843	39.8564	32.9193	43.7324	31.9591	52.6445	48.5863	24.4685
ENSG00000066336	SPI1	0.418641	1.60277	3.07708	0.525167	1.26078	4.99061	2.21049	1.49385	1.69295	0.839976	4.06921	2.05121	3.05929	2.42848	5.16139	1.05445	5.25197	4.18817	1.83618	7.21074	2.11901	1.07442	1.73687	6.21166	1.92919	1.20788	6.307	2.06193	1.97526	2.09905	2.47973	4.06551	1.99831	0.937889	3.13113	0.928024	3.60051	1.33278	1.99801	2.22496	5.29009	9.51377	3.70951	1.53571	3.85441	2.70417	1.26032	0.663556
ENSG00000066379	ZNRD1	2.88828	1.84009	4.16681	4.84906	3.04816	3.76496	2.8083	3.35886	4.54896	2.9999	3.14942	3.00763	1.80285	3.75603	2.06701	1.28712	3.00754	3.8378	2.69504	3.08329	1.40019	2.18624	4.49076	1.89626	2.3886	2.90875	2.28573	2.1203	1.48368	2.18592	1.93537	1.23946	2.37897	2.21456	2.02754	3.1843	2.6491	1.90364	2.67295	2.25745	2.92324	2.96418	2.20401	2.47835	2.54346	2.3964	1.23886	1.46716
ENSG00000066382	MPPED2	23.3859	32.8783	25.1349	8.29659	4.48578	19.4872	1.65369	12.1012	26.2404	26.747	22.5937	0.599438	38.6441	34.1307	23.5555	34.1159	7.60888	32.2373	21.0226	22.0455	22.3829	43.9687	14.4385	13.8512	0.318957	21.0709	31.0872	10.5015	1.28415	6.2555	43.2558	21.83	20.0301	9.70006	29.0204	55.4342	32.2946	48.0198	22.5654	56.9786	25.6175	13.8716	14.1159	24.9837	15.7041	0.730941	1.93351	47.6144
ENSG00000066405	CLDN18	0.0817204	0.11928	0.055447	0.082551	0.112581	0.135938	0.0511592	0.194011	0.181305	0.225489	0.242723	0.0940783	0.0996203	0.0778039	0.207659	0.276415	0.216714	0.219216	0.118088	0.188084	0.352561	0.270102	1.23093	0.445411	0.211193	0.410234	0.875131	0.90007	0.184569	25.1601	0.19057	0.549925	0.0404586	0.390984	0.138669	0.239556	0.407509	0.164482	0.207852	0.0523395	0.259676	0.153343	0.119533	0.500552	0.405563	0.184518	0.1889	0.0492585
ENSG00000066422	ZBTB11	12.5264	10.6862	7.55831	12.5438	12.1934	8.16642	12.1337	9.5757	7.12267	11.8967	10.1393	11.241	10.8652	8.11327	10.2989	11.6966	5.74357	11.7929	9.43094	6.03916	10.5393	8.63603	7.92685	6.54393	7.98096	10.7385	7.99393	15.6234	8.68702	8.34046	8.78702	5.33605	7.18528	7.27498	7.5386	7.60414	6.73499	9.42084	7.34899	7.2316	6.73296	4.94431	7.24832	7.58932	7.41955	10.0336	9.43817	7.82282
ENSG00000066427	ATXN3	11.5422	10.7312	9.65362	7.44181	17.3584	14.5197	14.8187	12.5397	11.318	12.4115	14.1122	14.0818	11.2797	16.5474	14.1242	14.1562	22.4299	21.842	8.57701	8.80935	15.3223	10.8232	16.0978	11.8711	9.74957	14.0758	12.2993	18.3461	10.4445	15.2146	10.4972	11.6379	10.7808	9.39417	8.23327	10.7211	14.5977	12.4215	8.50368	11.0496	13.6698	9.31062	10.8235	8.65532	12.2689	13.5333	12.5009	13.9099
ENSG00000066455	GOLGA5	58.3736	50.7759	43.1803	76.3036	66.9287	54.2008	64.1306	53.1356	29.2245	46.5997	58.5603	65.0161	92.964	78.0612	53.4649	66.0829	90.8593	29.8783	64.5755	34.023	23.6703	28.9458	26.5857	30.9834	35.9614	99.2041	29.6544	37.3287	40.2611	47.654	32.9686	26.8653	20.9198	27.1199	21.2274	23.2923	23.53	24.0406	25.8233	28.2848	19.6481	27.3409	23.6594	37.7628	34.3532	38.3903	34.0477	27.5628
ENSG00000066468	FGFR2	0.727145	0.435414	0.400792	0.205774	1.75303	0	0.640458	0.762372	0.0320525	0.130068	0.186761	0.0901844	1.30381	2.10227	6.15106	9.73575	1.07651	0.332494	0.0128046	13.5828	9.79113	1.20873	2.34337	0.583042	0.088564	1.5522	0.257817	0.566613	1.74769	0.68492	4.91173	2.34883	6.00791	6.66463	2.10142	1.2708	0.268036	8.15494	7.35762	2.33041	9.66301	2.43041	1.28544	2.25747	1.904	4.15478	9.06824	1.86718
ENSG00000066557	LRRC40	9.05976	7.83839	6.98145	8.40268	8.94409	7.07679	11.1068	7.61748	8.23199	11.9155	4.51367	9.80293	11.0867	5.38406	5.30378	10.8223	9.04347	7.51792	7.28469	5.78382	14.5801	13.3219	9.9526	6.65112	12.1348	5.96212	9.93253	13.4096	14.9405	9.16482	7.72035	6.83653	7.05682	7.27666	8.30452	8.31523	9.6719	11.4591	7.64059	7.94086	9.73435	6.16642	8.84139	11.0812	8.81942	13.8165	7.30742	9.30934
ENSG00000066583	ISOC1	27.0775	24.3278	20.7317	61.4637	26.7106	26.3754	32.0228	22.4515	76.1286	40.2348	22.9491	41.8489	38.382	20.3529	26.752	22.0588	22.1379	25.1506	38.545	29.6416	26.5049	34.9174	17.2667	21.0803	25.0302	13.7335	26.5077	25.7834	16.7209	28.1366	30.5828	30.8233	55.6397	84.1766	59.8557	32.7456	47.5478	107.19	26.6551	38.5332	93.2779	46.9799	69.975	53.8801	23.4874	8.44606	12.6824	47.7421
ENSG00000066629	EML1	19.1193	31.381	18.2209	11.5002	21.2608	9.07854	11.8577	10.6995	4.72728	8.31961	10.2708	25.2247	15.0154	11.3275	9.80333	8.80069	15.5195	17.3687	15.7374	14.7117	12.9933	6.48145	8.18376	7.72679	6.70269	10.508	5.99531	8.20039	5.82469	7.43251	8.29344	5.70758	9.47089	1.21526	9.79611	5.06638	6.88077	10.3033	4.16368	11.6589	11.7917	6.79505	7.0879	8.89019	6.19679	9.34743	12.0594	10.7837
ENSG00000066651	TRMT11	46.895	30.2613	18.9085	28.0597	51.2718	18.4973	68.3499	77.2311	24.5161	34.9447	18.2185	70.9501	33.6552	17.0871	13.1619	19.94	15.334	19.9828	16.8867	14.6742	10.0883	12.1727	15.5267	13.1514	12.8632	13.1578	19.5714	15.1652	15.9679	8.41941	10.5832	9.91393	13.3667	18.9205	13.7332	18.1615	19.8191	10.1678	13.9362	12.6583	11.663	8.57555	13.5962	15.5888	16.76	11.9397	18.0819	12.8925
[truncated: 18,691 more rows]
[truncated: 3 more columns]

## Sheet: Table_S4
Supplementary table 4. Expression levels of pituitary transcription factors and hormones accross all cases
Pituitary transcription factors and hormones	1	2	3	4	5	6	7	8	9	10	11	12	13	14	15	16	17	18	19	21	22	23	24	25	26	27	28	29	30	31	32	33	34	35	36	37	38	39	40	41	42	43	44	45	46	47	48	49	50
[truncated: 9 more rows]
[truncated: 2 more columns]

## Sheet: Table_S5
Supplementary table 5. Differentially expressed genes between non-functioning (NF-PitNETs) and functioning PitNETs (F-PitNETs)
[truncated: 351 more rows]

[truncated: 5 more sheets: Table_S6, Table_S7, Table_S8, Table_S9, Table_10]
